# Supplementary material for: The role of BHLHE40 in clinical features and prognosis value of PDAC by comprehensive analysis and in vitro validation
Source: Front Oncol. 2023 Jun 12;13:1151321. doi: 10.3389/fonc.2023.1151321 (PMC10291124; doi:10.3389/fonc.2023.1151321)
Supplement: Supplementary file 4 [file Table_1.xlsx]

## Sheet: Sheet1
Gene_id	patient1	patient2	patient3	patient4	patient5	patient6	patient7	patient8	patient9	patient10
PTCHD2	0.552139	0.34052	0	0.112634	0.243625	0.132353	0	0.141609	0.0522751	0.0975465
RP1-69M21.2	0.255563	0	0	0	0	0	0	0	0.0625064	0
FBXO2	0.844573	1.06793	0.352905	0.642897	2.51783	3.48668	1.59559	2.56991	0.757418	2.31277
FBXO44	3.19677	2.91037	3.03467	3.04222	3.13499	2.6358	3.31707	1.23381	2.55059	1.35984
FBXO6	1.14846	3.08166	1.81851	2.3572	1.27199	1.79667	2.93642	2.2961	1.99582	0.331044
MAD2L2	1.51487	2.2786	0.743076	1.94375	2.32159	1.85286	1.91981	2.03647	1.69147	0.721445
DRAXIN	0.31293	0.244195	0.224157	0.0471176	0.0156791	0.174008	0.0723913	0.184297	0.0328018	0.244836
AGTRAP	2.51956	3.35883	3.0456	3.08236	2.74572	3.62994	2.18572	3.3387	4.02759	0.739236
C1orf167	0.0841399	0.0153203	0	0.0354728	0	0.0178641	0	0.0445979	0.0493902	0
RP11-56N19.5	0.0586007	0	0	0	0	0	0	0	0	0
MTHFR	4.80133	4.82975	1.45094	5.51235	4.16104	4.10714	4.52961	2.30065	4.25431	1.76088
CLCN6	6.04258	6.68832	4.06641	6.72073	5.32056	4.47336	4.17148	3.20284	6.17224	3.1352
NPPA-AS1	0.920527	1.39676	0	2.18299	1.2107	0.732904	0	0.880968	0.731724	0
NPPA	1.27059	1.06777	0	1.13315	0	0	0	0.172684	0.358575	0
NPPB	0.473196	0	0	0	0	0	0	0	0	0
RP5-934G17.6	0.0830231	0.226755	0	0	0.0436778	0	0	0	0.0609183	0
RNU5E-1	66.5918	178.555	459.692	165.371	155.491	94.9016	531.786	112.82	115.126	2233.21
RNU5E-4P	3.64887	0.83049	20.5832	1.92292	5.75892	1.93677	4.43155	5.64102	1.33868	29.976
KIAA2013	5.33818	9.11236	4.01501	5.55602	5.51143	7.50859	10.6973	7.28	10.5511	6.21265
PLOD1	7.53093	7.84907	12.0714	1.86509	6.62492	7.49223	9.1963	7.14368	7.53385	7.66305
MFN2	9.28909	10.9017	6.45683	8.02732	10.3297	8.45899	9.83799	9.89783	16.0868	7.47442
RP5-1077B9.5	0	0	0	0	2.47695	0	0	1.03982	0	0
MIIP	2.17302	4.09799	3.50228	2.86291	2.65388	2.05966	1.8851	2.15962	2.24932	3.61285
RN7SL649P	0	0	0	0	0	0	0	0	0	0
TNFRSF8	0.322131	1.46636	0.440518	0.462983	0.154064	0.497404	0.711324	0.181092	0.257852	0
RNU6-777P	1.05256	0	0	0	0	1.11737	0	0	0.772315	0
RP11-426M1.2	0.429279	1.17246	0	0.904904	0	0	0	0	0	0
TNFRSF1B	12.5569	21.2231	9.61935	26.4695	7.82944	11.6021	7.48398	8.06288	8.85107	8.11884
MIR4632	0	3.2675	0	1.8914	0	0	0	0	0	0
RP5-1118D24.2	0	0	0	0	0	0	0	0	0	0
SNORA70	2.04719	1.59752	1.97968	1.97275	0.830835	0.838248	2.2732	0.85258	1.37337	2.2424
VPS13D	13.2622	14.822	11.7352	19.3483	16.5131	13.936	11.4219	10.3852	13.4776	10.1364
SNORA59A	2.16051	15.08	10.8333	16.6991	10.6085	19.8773	45.4817	9.54308	3.17056	11.8326
RP5-888M10.2	0.749767	0	0	0.790242	0	1.32655	0	1.54548	0.183381	0
DHRS3	19.608	14.6683	20.0613	7.33205	14.4494	21.6954	19.0862	16.4621	15.0221	22.7016
RNU6ATAC18P	8.67058	7.89377	0	2.28466	10.2634	17.2583	47.3869	10.532	6.36204	23.7434
RP11-474O21.5	6.02856	4.91072	4.77292	1.33768	3.3385	9.09438	0	5.88628	4.19065	3.47548
AADACL4	0.486516	0.126551	0	0.146508	0	0	0	0	0.0509973	0
RP11-474O21.2	0	0	0	0	0	0	0	0	0	0
AADACL3	0.189247	0.0246132	0	0	0	0	0	0	0.0396744	0
C1orf158	0.101053	0.115	0	0.0266271	0.106327	0.0268188	0	0.0446357	0	0
PRAMEF12	0	0	0	0.0645998	0.193469	0	0	0.10829	0.224862	0
PRAMEF1	0.089763	0	0	0	0	0	0	0	0.131727	0
RP5-845O24.8	0.289593	0	0	0	0	0	0	0	0	0
PRAMEF11	0.0595248	0	0	0	0.062631	0	0	0	0.0436763	0
RP5-845O24.3	0	0.210993	0	0	0	0	0	0	0	0.423092
HNRNPCL1	0.395184	0	0	0.104129	0	0	0	0	0.0724917	0
PRAMEF2	0.266665	0.242774	0	0	0	0	0	0	0	0
PRAMEF4	0.119766	0.054518	0	0.0631156	0	0	0	0	0	0
PRAMEF10	0.143562	0	0	0	0	0	0	0	0	0
PRAMEF7	0	0	0	0	0	0	0	0	0	0
RNU6-1072P	0	0.931391	0	0	0	0	0	0	0	0
RP11-450I1.2	0.0961071	0	0	0	0	0	0	0	0	0
PRAMEF6	0	0	0	0	0	0	0	0	0	0
RP11-450I1.4	0.0798439	0	0	0	0	0	0	0	0	0
PRAMEF22	0	0	0	0	0	0	0	0	0	0
WI2-3308P17.2	0	0	0	0	0	0	0	0	0	0
PRAMEF23	0	0	0	0	0	0	0	0	0	0
RP13-221M14.6	0	0	0	0	0	0	0	0	0	0
PRAMEF25	0	0	0	0	0	0	0	0	0	0
RP13-221M14.2	0	0	0	0	0	0	0	0	0	0
RP13-221M14.3	0	0	0	0	0	0	0	0	0	0
RP13-221M14.4	0.245715	0.335552	0	0	0	0	0	0	0	0.672863
HNRNPCP5	0	0	0	0	0	0	0	0	0	0
WI2-2994D6.1	0.15078	0	0	0	0	0	0	0	0	0
PRAMEF26	0	0	0	0	0	0	0	0	0.163254	0
PRAMEF3	0	0	0	0	0	0	0	0	0	0
RP11-248D7.2	0	0	0	0	0	0	0	0	0.0564844	0
PRAMEF5	0	0.0537244	0	0	0	0	0	0	0	0
RP11-219C24.8	0	0	0	0	0	0	0	0	0	0
RNU6-771P	0	0	0	0	0	0	0	0	0	0
PRAMEF8	0	0	0	0	0	0	0	0	0	0
RP11-219C24.6	0	0	0	0	0	0	0	0	0	0
PRAMEF9	0	0	0	0	0	0	0	0	0	0
RP11-219C24.10	0	0	0	0	0	0	0	0	0	0
PRAMEF13	0	0	0	0	0	0	0	0	0	0
PRAMEF18	0	0	0	0	0	0	0	0	0	0
PRAMEF16	0	0	0	0	0	0	0	0	0	0
PRAMEF21	0	0	0	0	0	0	0	0	0	0
XX-FW84067D5.1	0	0	0	0	0	0	0	0	0	0
XX-FW84067D5.2	0	0	0	0	0	0	0	0	0	0
PRAMEF15	0	0	0	0	0	0	0	0	0	0
PRAMEF14	0	0	0	0	0	0	0	0	0	0
PRAMEF19	0	0	0	0	0	0	0	0	0	0
PRAMEF17	0	0	0	0	0	0	0	0	0	0
PRAMEF20	0	0	0	0	0	0	0	0	0	0
LRRC38	0.0495546	0	0	0	0	0.0526057	0	0	0.145443	0
RP4-597A16.2	0.229489	0	0	0	0	0	0	0	0	0
RP4-597A16.3	0	0	0	0	0	0	0	0	0	0
PDPN	4.54755	10.4041	18.8786	2.52101	8.69974	11.724	6.88582	5.97384	15.3838	4.04317
RNA5SP41	1.08382	4.9336	0	0	0	3.45166	0	0	0	0
AL359771.1	0	0	0	0	0	0	0	0	0	0
CTA-520D8.2	0	0	0	0	0.607801	0.613224	0	0	0.211928	0
SCARNA11	4.56108	9.02707	35.7969	8.98757	11.4761	9.68383	41.4254	4.55486	4.65628	34.7548
PRDM2	15.8241	17.8096	17.7133	37.0325	15.5638	13.0323	12.4147	12.5095	14.089	14.5448
RNU6-1265P	0	0	0	0	0	0	0	0	1.55963	0
RP11-344F13.1	0	2.1204	2.9196	1.63653	0	0	0	0.685838	2.84825	2.12596
RP4-704D23.1	1.51248	0.688489	1.42198	0.996332	1.98926	1.80631	0	0.167018	1.94213	2.07088
KAZN	1.8354	2.3961	3.12557	0.593119	1.27531	1.58997	1.72439	1.652	2.21702	1.37505
TBCAP2	0.335785	1.52851	5.0511	1.06174	1.76654	0	3.26249	0.296636	5.17404	0
TMEM51-AS1	1.21916	1.88353	1.11148	0.116816	1.86587	2.78455	1.97423	1.79503	1.27407	0.809343
TMEM51	7.28145	13.0802	6.24848	3.19342	12.2377	6.95161	5.4603	10.4474	5.52205	4.54993
C1orf195	18.0159	23.8896	10.31	4.54071	23.489	11.6414	11.4158	12.8015	10.2017	24.6672
RP1-21O18.3	6.47545	10.2466	4.63847	1.3	12.1667	5.40112	2.99598	8.3083	4.41199	10.1327
FHAD1	1.17117	1.43982	1.54314	0.153173	0.872495	0.825829	1.20436	0.830718	0.69626	2.38778
RP3-467K16.2	0.0352548	0	0	0.0371579	0	0	0	0.0311443	0.0517364	0
RP3-467K16.7	0.150572	0.411247	0	0	0.633719	0	0	0.532067	0.110482	1.6493
RP3-467K16.4	0.169125	0.230959	0	0.111409	0.0444876	0.0448845	0.308103	0.186758	0.186143	0.463129
EFHD2	21.4953	35.8315	26.9997	24.6158	18.7944	17.2174	33.8276	20.7085	38.4626	29.1351
CTRC	29.1093	32.7336	0.236181	0.264774	308.2	547.862	84.3597	537.138	0.576024	1.89178
CELA2A	17.9441	19.2888	0.54202	0	200.557	260.488	56.7145	327.097	0.687406	0
CELA2B	13.8241	18.7416	1.13017	1.66292	156.76	220.448	27.374	291.304	1.54357	0.822952
CASP9	1.80747	4.18003	1.40633	1.64227	7.12624	2.88916	0.807419	4.01936	1.25001	1.70674
DNAJC16	4.87055	5.51656	4.71133	6.38653	5.03056	4.16621	6.02397	5.37554	4.99015	5.88109
SCARNA21	984.621	793.966	408.072	1471.89	749.765	631.325	496.519	857.671	595.747	235.414
RP4-680D5.8	0.632752	1.72819	0	1.33382	2.3302	0	0	0.279489	1.85713	5.19816
AGMAT	1.40117	2.35195	0.658663	2.81516	0.69107	0.650754	0.850858	1.00571	5.65458	2.15827
RP4-680D5.2	0	0.490412	0.289395	0.446091	0.080969	0.245074	0	0.101972	0.169394	0
CHCHD2P6	0.710818	0.431423	1.7821	0.49946	0.249304	1.00611	1.15105	0.209314	1.21698	0
RNU7-179P	0	0	0	0	0	0	0	0	0	0
RP4-680D5.4	0.486516	0	0	0	0	0	0	0	0	0
DDI2	5.6555	8.52388	11.1939	9.17412	7.53557	8.3401	6.57284	6.7093	7.52511	8.69443
RSC1A1	0	0	0	0	0	0	0	0	0	0
RP4-680D5.9	1.71041	1.94646	0	0.901369	0.449915	2.26965	6.23187	1.88873	1.56876	11.7094
PLEKHM2	17.9257	18.9792	8.38908	14.4149	16.7654	18.5219	16.3845	11.2375	16.3292	5.96321
AL121992.1	0	0	0	0	0	0	0	0	0	0
RP11-288I21.1	4.24287	4.7898	0	3.93528	3.21428	3.78345	1.64895	2.69869	4.23396	0
SLC25A34	1.91865	1.68437	0.515386	1.40834	1.04544	0.763795	0	1.27122	3.06702	0.375287
RP11-169K16.4	0.171308	0	0	0	0.180248	0	2.49665	0.30267	0.125698	0
TMEM82	0.0720171	0	0	0.15181	0	0.229354	0	0.127241	1.16254	0
FBLIM1	10.7006	13.8626	10.1258	2.74004	11.1857	8.37787	7.89335	10.0476	14.3917	8.00886
RP11-169K16.6	0.8936	0	0	0.941839	1.17529	0	0	0.197353	0.65568	0
RP11-169K16.7	4.66716	7.91863	17.5516	4.02472	6.24999	15.7644	39.1625	7.49637	9.18396	15.1042
RP11-169K16.8	1.23273	0.224457	0	2.8584	1.81588	0.785176	7.1863	3.0492	1.98993	1.35027
RP11-169K16.9	1.70922	0.691595	1.71408	3.00248	1.79841	2.05639	1.66068	2.18102	1.70006	0.416045
SPEN	25.6991	27.2499	18.27	30.4798	30.2458	24.0559	21.8011	18.4837	23.4425	14.9722
RP1-134O19.3	6.22556	5.19548	3.90203	7.65523	2.72935	4.95665	0	4.12478	4.94867	0
ZBTB17	4.49224	4.2308	2.52436	5.08848	5.51444	3.8918	4.89143	3.19303	4.07287	2.26234
RP11-5P18.1	1.1666	3.54028	0	4.91831	2.0458	0.82562	2.83367	0.343528	0.99866	0
RP11-5P18.3	1.26307	0	0	0	0	0	0	0	0	0
TBC1D3P6	0	0.207191	0	0	0	0	0	0	0	0
C1orf64	0.180102	0	0	0	0	0	0	0	0.07929	0.197276
RP11-5P18.5	0	0	0	0	0	0	0	0	0	0
HSPB7	1.67979	2.03906	2.1057	0.678678	3.1814	2.4965	2.72013	0.7667	10.0247	1.5333
CLCNKA	0.566855	0.401388	0	0.16596	1.95498	0.434602	0.76494	0.612045	0.138643	0.862372
RP11-5P18.10	0.621966	0	0	0	0.327211	0	0	0	0	0
CLCNKB	0.339957	0.275111	0	0	0.238465	0.0400987	0	0.0333689	0.0277159	0
FAM131C	0.193062	0.175765	0	0.0678279	0.406273	0.136633	0.312632	0.113702	0.0472197	0.352452
EPHA2	9.50162	14.4492	3.36537	5.79789	16.6716	3.85584	8.95048	4.23178	5.48476	9.08146
RP11-276H7.2	1.69527	2.86629	3.64305	0.51051	4.33193	0.899825	2.35304	1.06973	2.04356	2.65275
RP11-276H7.3	2.61592	1.28237	0	0	6.56347	0.427228	0.977548	2.48868	0.738242	7.71442
ARHGEF19-AS1	0	0	0	0	0	0	0	0	0	0
ARHGEF19	1.19843	1.09106	0.219847	0.70858	1.75305	1.08604	0.567996	0.645549	1.20106	0.320171
ANO7P1	1.70525	1.05168	0	0.23191	0.926057	0.70074	0.534458	0.631729	0.645795	0.602533
C1orf134	3.9095	4.74566	0	1.83135	0.457057	1.3834	18.9924	0.767486	1.27493	40.4439
RSG1	1.48789	0.580537	0.532899	0.821442	0.745491	1.12821	0.344198	0.375546	1.55963	1.55216
MT1XP1	0	0.5358	0	2.48119	3.09619	0.624763	0	0.51991	0	0
FBXO42	4.73979	4.48154	6.0485	5.41945	6.16661	4.65652	4.26187	3.49828	3.91591	2.13543
SZRD1	9.96194	10.2031	6.07047	8.9685	10.6759	9.20444	9.52219	5.5614	8.62936	8.08286
RP11-430L17.1	0.287312	1.831	0	3.93669	2.41844	1.83002	8.37459	0.507628	0.632447	0
SPATA21	0.680215	0.508689	0.730873	1.02419	0.332294	0.154735	0	0.171688	0.160428	0
NECAP2	6.91178	7.29648	4.88754	14.1132	5.20053	5.81134	6.88768	6.47123	6.03959	6.14727
RP4-798A10.2	1.85536	1.84269	2.79094	5.47544	3.37194	1.89797	3.93309	1.25163	0.866326	1.10851
CROCCP3	4.46669	2.47209	3.26286	3.87802	3.24589	3.36013	4.83939	2.18586	2.77049	0.615976
RNU1-1	1868.26	2413.69	4001.18	2294.84	3065.57	2435.37	4001.37	1639.83	2549.2	2175.09
RP4-798A10.7	0.098618	0.448914	0	0.103942	0	0.20938	0.958173	0.34848	1.01305	0.540109
RP4-798A10.4	0	0	0	0	0.352227	0	0	0	0	0
U1	0.272813	0.227673	0.512977	0.215655	0.31097	0.458549	0.220887	0.0803349	0.166814	1.61864
AL355149.2	0	0	0	0	0	0	0	0	0	0
RP5-875O13.6	0	0	0	0	0	0	0	0.219282	0	0
AL355149.1	0	0	0	0	0	0	0	0	0	0
NBPF1	7.96883	7.21408	12.4726	5.40408	5.51747	7.57451	5.57391	8.6789	9.76714	6.72571
RP5-1182A14.5	3.22909	2.93979	0	9.52952	0	3.08511	0	1.99682	0.236934	0
CROCCP2	6.03584	5.84677	5.26611	9.33893	4.80122	5.79236	8.91393	5.73735	5.86373	5.02466
MST1P2	2.4045	3.74741	0.613052	2.06181	4.63115	4.06678	3.16775	5.14838	2.48199	0.892808
RNU1-3	2.6699	6.07676	15.0609	4.22105	5.61846	6.37716	22.6982	1.76896	3.42833	10.9668
AL137798.1	0	0	0	0	0	0	0	0	0	0
AL021920.1	0	0	0	0	0	0	0	0	0	0
EIF1AXP1	11.8274	16.0371	32.1761	12.7311	16.9458	19.2341	47.6774	13.1161	24.3732	20.6731
ESPNP	1.51558	1.41115	2.84978	0.326739	0.289939	0.511921	0.167334	0.882439	1.13733	0
AL021920.2	0	1.56328	0	0.226226	0.22584	0	0	0	0	0
CROCC	5.41716	4.57233	4.82618	3.25147	4.36252	5.5542	5.03551	2.76887	4.21931	2.29779
RNU1-4	504.612	523.209	1616.54	612.052	712.139	403.178	1167.34	330.796	393.768	712.845
CROCCP4	0	0.200118	0	1.15839	0	0	0	1.55346	0	0
MST1L	3.86594	7.30267	2.64336	2.22253	8.91844	6.27666	6.42763	9.42377	3.10968	1.81158
RP11-108M9.1	0	0	0	0	0	0.138836	0	0	0	0
RP11-108M9.2	0.372333	0.112992	0	0.130811	0	0	0	0	0	0
MIR3675	0	0	0	0	0	0	0	0	1.10028	0
RP11-108M9.4	1.07742	0	0	0.68135	0	0.686256	1.04682	1.14216	1.42301	0
RP11-108M9.5	0	0.196179	0	0	0	0.457504	0	0	1.26489	0
RNU1-2	50.7282	70.4904	165.67	66.8332	74.4446	65.8973	168.615	28.3034	44.5682	84.0791
RP11-108M9.6	1.99938	0	0	1.8439	0.262964	0.530621	2.42825	0	0.550142	0
MFAP2	12.6928	10.1539	13.5574	0.949916	7.82344	10.0061	6.38508	11.2461	9.80933	1.234
RP1-37C10.3	0.860582	0.470089	0	0.725631	0	0.182714	0	0	0.631453	0
ATP13A2	3.16749	5.38799	5.17225	2.85528	4.47295	3.89344	5.66915	5.54115	3.16512	2.96736
SDHB	6.58041	9.02677	12.0389	8.71641	10.3857	9.62877	7.99191	11.5871	12.8213	6.81827
PADI2	2.75398	4.48315	3.42939	0.422902	2.43713	1.58762	1.06322	2.22343	0.602205	0.699208
RP11-380J14.1	0.257512	0.191816	0	0.0493478	0	0.0248516	0.227453	0.0413615	0	0.384637
PADI1	4.28261	8.70365	2.6029	0.0455939	3.43646	0.367377	0.105075	1.31842	0.634821	0.829213
PADI3	0.583544	0.343759	3.09813	0	0.469526	0	0	0.090972	0.0251868	0.375993
MIR3972	0	1.1455	0	0	0	0	0	0	0	0
PADI4	0.147379	0.100632	0	0	0.31014	0.430248	0	0.032549	0.135175	0
AC004824.2	0.645817	0.587958	0	0	0	0	0	0.28526	0	0
PADI6	0	0.207882	0	0	0	0	0	0.0403434	0	0.250113
RP1-20B21.4	0	0	0	0	0	0	0	0	0	0
RCC2	15.9981	21.2554	11.7732	15.9389	14.5997	10.0828	16.3686	15.8906	14.9312	24.1203
AC004824.1	0	0	0	0	0	0	0	0	0	0
ARHGEF10L	7.28192	8.96637	3.98706	2.13195	11.4195	8.15974	7.31909	5.98926	8.07609	3.66726
RP11-473A10.2	0	0	0	0	0	0	0	0	0	0
ACTL8	0.176463	0.0535512	0.884824	0	0	0	0	0.103926	0.2158	0.32215
RP11-174G17.2	0.265802	0.0403314	0	0	0	0	0	0	0.162527	0
IGSF21	2.37738	1.77674	0	0.560982	1.00804	2.22242	1.5514	0.940388	0.208287	0.583002
RP11-174G17	3.81858	0	0	0	0.535713	1.35123	0	0.449782	0	0
RP11-422P22.1	0	0.202971	0	0	0	0	0	0	0.654344	0
KLHDC7A	0.368135	0.571732	0	0.045648	1.50381	0.505743	0.4208	0.612167	0.317787	0.237199
RP1-8B22.1	0	0.738213	0	0	0	0	0	0	0	0
RP1-8B22.2	0	0	0	0	0	0	0	0	0	0
PAX7	0.104039	0.110504	0	0.0548275	0.0182446	0	0	0.551452	0.0381692	1.13959
TAS1R2	0.0861259	0.0784098	0	0	0	0	0	0	0	0
RP13-279N23.2	0.0751655	0.0684313	0.188448	0.0264077	0	0	0	0.0442679	0.0367685	2.88165
ALDH4A1	0.207828	0.432477	0.223306	0.344217	0.374869	0.315178	2.30772	0.367194	0.174279	0
MIR4695	0	0	0	0	0	0	0	0	0	0
MIR1290	0	0	0	0	0	0	0	0	0	0
IFFO2	4.05102	5.95891	1.06442	3.71036	5.86315	4.05632	2.9219	4.07879	1.58357	3.1003
RP5-1126H10.2	0.353947	0.35153	0	0.678279	0.812546	0.170791	0.468947	0.142127	0.448587	0
UBR4	17.2787	19.2094	11.2689	20.398	17.0844	15.6086	15.5046	14.9548	16.6236	10.0264
AL137127.1	7.66262	12.9556	0	9.23002	11.5178	12.7827	47.8608	6.76922	7.22887	0
RP1-43E13.2	2.375	3.34162	0	5.46155	0.908705	0	0	2.47957	2.6932	0
EMC1	6.32128	6.13861	5.10232	7.03085	6.17529	4.5173	6.39142	4.35845	5.52818	4.33456
MRTO4	5.58579	6.56858	4.3763	4.86522	6.44868	4.69436	6.40706	4.66039	8.65256	7.43559
AKR7L	2.84738	1.58417	0	0.0833636	4.53556	2.64486	4.03451	2.93463	7.2544	5.63134
AKR7A3	4.16099	4.0796	1.44444	0.337355	7.27442	5.77632	6.84169	10.6882	16.5339	8.76492
RP4-657E11.10	3.54461	7.59305	3.13649	0.659287	3.5102	1.10672	0	2.57875	9.63849	2.28389
AKR7A2	5.90047	6.88267	5.54741	5.24727	7.56646	7.04674	7.16612	8.68754	11.5453	4.71268
RNU6-1099P	14.3227	20.4906	0	8.62619	11.8408	17.3766	4.96996	16.2678	21.7692	22.412
PQLC2	2.32299	3.00535	1.83916	2.06181	2.95879	1.81707	0.989922	1.76413	2.96045	2.00882
RN7SL85P	0	0	0	0	0	0	0	0	0	0
CAPZB	31.114	31.4516	36.7134	35.1503	23.3273	27.2797	27.9968	27.4308	32.6736	27.4234
RN7SL277P	3.06199	3.13612	17.2726	4.43751	1.20816	4.87578	7.43757	0.676246	2.80842	0
RNU4-28P	0	0	0	0	0	0	0	0	0	0
RP5-1056L3.1	0.528821	0.962887	0	1.11474	0	0	0	0	0	2.89624
MINOS1-NBL1	0.0878187	0.0399755	0	0.0925594	0	0	0	0	0	0
MINOS1	2.07608	2.74921	2.20816	3.64692	2.25061	1.89224	2.13937	1.64877	1.96955	2.98612
RPS14P3	8.42046	8.10412	3.61903	13.1857	5.06279	5.10796	1.16876	6.1635	9.17952	2.63526
NBL1	7.05314	4.69355	5.7093	0.700052	3.26133	5.27141	5.83874	3.38084	5.87147	2.42511
HTR6	0.551744	0.0502313	0	0.0581529	0.174161	0.234286	0	0.146225	0.0809685	0
TMCO4	4.53633	4.302	3.45254	5.80576	4.94352	5.07362	3.01704	5.057	5.94382	3.54921
RNF186	0	0.159582	0	0	0.184433	1.86078	0.42577	2.32273	2.89386	0
RP11-91K11.2	1.22445	1.11475	0	0	0	0	0	0	0	0
OTUD3	3.3647	6.03814	7.30009	6.61528	4.68066	3.31428	4.40077	2.45795	4.70031	7.97353
PLA2G2E	0	0.126954	0	0.146975	0	0	0	0	0	0
RN7SL304P	0	0	0	0	0	0	0	0	0	0
PLA2G2A	2.84585	33.6213	13.4401	12.556	1.74091	16.8618	12.2176	8.06834	71.1426	0.362467
PLA2G5	0.839785	0.535184	0	0.796607	0.220902	0.401171	0	0.40803	0.215668	1.83973
PLA2G2D	0.532582	0.522164	0.616264	5.91557	0	0.0869805	0.199022	0.723826	0.120241	0.224372
PLA2G2F	0.118985	0.294024	0	0.143323	0	0	0	0.030032	0.124722	0.930933
RP3-340N1.2	0.954043	5.8534	0	0.218597	0.261868	0.440341	0.20151	0.439726	0.578285	1.13589
PLA2G2C	0.3983	0.755449	0	0.10495	0.0349237	0	0.161245	0.117287	0.633214	0.181783
RP3-340N1.5	1.50247	0.977047	3.22874	0.452452	1.1292	0	0	0	0.94495	0
UBXN10	1.04141	3.3631	2.80798	0.14497	0.992382	1.08467	1.33639	1.02414	1.26875	1.5066
RP3-340N1.6	0	0	0	0	0	0	0	0	0	0
VWA5B1	0.291818	0.703253	0.129109	0.434218	0.180615	0.182227	0.250174	0.697561	0.113358	0
RP4-745E8.2	0	0	0	0.503822	0	0	0	0.422285	0.350746	0
RP4-749H3.1	0.517651	0.125673	0	0	0	0	0	0.060973	0.0253218	0.567012
RP4-749H3.2	0	0.26505	0	0	0	0	0	0	0	0
CAMK2N1	22.9816	35.0997	38.4115	9.35356	11.5839	11.0651	33.351	23.5564	30.2854	142.372
MUL1	4.269	4.66384	8.78758	3.55219	5.15371	4.62725	3.92945	4.8431	5.40747	1.96887
RPS4XP4	0	0.130614	0	0	0	0	0	0	0	0
FAM43B	0.890657	1.73756	2.55197	0.312912	1.02639	0.630331	1.03019	0.524543	0.52904	0
CDA	1.02305	0.931391	0.854962	0.479233	0.717622	0	0	2.81172	1.00088	2.49022
PINK1	2.64837	2.88508	1.53225	1.38374	3.26291	3.38814	5.71813	2.75952	3.22213	0.991763
PINK1-AS	0.394206	0.493472	1.11185	0.934843	1.14064	0.91542	0.837836	0.435306	0.433873	0.67468
AL391357.1	0	0	0	0	0	0	0	0	0	0
DDOST	15.9246	15.0569	9.85285	13.203	13.5681	18.4261	18.0974	16.8525	18.8637	20.1783
KIF17	0.171423	0.557376	0.552569	0.206488	0.180369	0.363956	1.30865	0.129803	0.610941	0.268242
RP5-930J4.5	0	0	0	0.963468	0	0	0	0.403771	0.167684	0
SH2D5	0.0494985	0.0675959	0	0.130426	0.0781223	0.0525462	0	0	0.0181598	0
RP5-930J4.2	1.83054	0	0	0.771741	0	0	0	0	0	0
HP1BP3	21.549	25.3633	36.0663	29.8593	20.2901	25.6553	29.7977	22.2202	22.9565	37.0572
RP5-930J4.4	0	0	0	0	0	0	0	0	0	0
EIF4G3	23.1958	29.1353	22.079	23.6883	17.7325	18.781	25.7203	21.6375	22.9818	27.7044
RNU7-200P	0	3.2148	0	0	0	0	0	0	0	0
MIR1256	2.75965	12.562	13.8375	6.78678	5.80731	5.85913	0	6.50105	2.02489	0
RPS15AP6	6.2552	7.50677	4.27703	5.09449	2.09415	1.50917	12.4314	3.01413	6.05014	29.5867
RP11-487E1.2	19.0376	4.33299	0	11.0359	6.00931	8.0839	18.4969	5.04538	9.77818	0
RP11-628K18.1	5.17745	13.4674	0	12.0832	6.22586	6.67399	0	4.5738	10.0401	6.07622
AL031005.1	5.13122	7.78585	0	1.80274	3.59932	3.63144	0	0	12.5501	9.36751
ECE1	15.1128	16.9687	10.6528	12.5936	15.4575	17.211	17.714	16.9314	15.7767	9.49
RP3-329E20.2	5.14778	6.06499	0	4.4682	7.16878	6.58983	2.20658	2.80881	2.33297	0.829213
RP5-1071N3.1	1.89877	2.33167	2.32485	4.04907	3.02001	3.42196	1.71613	0.702161	1.45802	1.45104
PPP1R11P1	0.291133	0	0	0	0.306325	0.927175	0	0	0.427238	0
RP11-293F5.8	0	0	0	0.177774	0	0	0	0	0	0
RP11-293F5.1	0	0	0	0.45483	0	0	0	0	0.211093	0
NBPF2P	0	1.26328	0	0.975002	2.27112	0.818352	1.49799	0.681008	0.678767	0
HS6ST1P1	0.620455	6.13285	0.666663	0.934213	2.51807	1.12913	1.29179	4.85473	0.715408	0.485442
CROCCP5	0.263774	0	0	0.139006	0	0	0	0.11651	0	0
NBPF3	2.20153	1.19965	1.20864	1.38884	1.33574	1.65472	2.10778	1.36282	1.29702	0.792086
PFN1P10	1.33903	0	0	0	0	0	0	0	0	0
ALPL	2.25179	0.661306	2.73168	1.83743	1.22286	1.23377	2.47014	1.09088	2.10529	0.795648
RP11-63N8.3	0	0.364161	0	0	0	0	0	0	0	0
AL359815.1	1.58646	1.44433	0	0.836053	0	5.05243	0	0	2.32814	4.34435
RAP1GAP	7.94355	14.2521	3.64305	0.796396	17.2666	14.7263	7.05911	15.3356	4.79081	6.4727
USP48	15.1802	14.4184	13.6109	21.2601	12.6858	12.6276	12.4869	12.2495	13.2867	16.6025
RP11-132G19.3	1.0697	2.59697	5.3637	3.75815	2.62622	1.51408	3.46441	1.88996	1.30816	3.90567
LDLRAD2	1.85288	1.13198	0.366739	0.539617	0.769566	1.13877	0.829065	0.495362	0.804997	0.667618
HSPG2	45.2304	42.5186	40.2498	10.0613	30.985	36.6337	37.3278	32.4749	40.2602	24.1584
RP11-26H16.1	2.71965	2.88866	0	3.10534	4.29236	2.88711	4.40403	1.80192	1.82925	6.20622
CELA3B	23.797	29.1022	1.60285	0.449222	360.484	783.052	64.8772	1038.45	1.35518	0.778093
RN7SL421P	0.382748	0.696915	0	0	6.84627	1.21894	1.85939	2.02874	0	0
RN7SL386P	0.371071	0	0	0	10.9322	13.7872	0	2.29465	0	0
RNU6-1022P	0	0	0	0	5.53742	14.5257	0	21.3863	0	0
CELA3A	139.426	165.772	7.39919	0.659826	1667.64	2427.32	386.24	2704.21	5.05286	4.40824
RN7SL768P	0	3.1582	0	0	22.7112	10.2294	7.48995	2.04303	0	0
RN7SL186P	1.85536	4.05392	0	0.391103	62.0792	57.906	23.4346	19.0128	0	0
RNU6-776P	4.21023	0.958258	0	0	52.0518	43.5772	0	11.1581	0	0
RP1-224A6.3	0	0	0	0.375204	0.187282	0.566859	0	0.314482	0	1.94966
LINC00339	2.61365	2.23952	1.73454	3.56497	3.478	12.812	0.746891	6.58723	3.21509	0.421012
CDC42	23.6598	34.0908	34.8788	45.1859	25.7575	22.7054	35.4013	29.7913	27.7998	51.8318
CDC42-IT1	2.37282	7.63283	4.75912	12.1711	9.15435	1.34342	11.5272	2.37566	2.78569	6.06452
RP1-224A6.8	7.62673	9.59829	1.68715	18.6776	6.60859	8.57257	9.80753	4.95406	2.46888	24.5705
RP1-224A6.9	1.75614	3.73054	3.30212	6.94103	2.46371	2.17498	4.26566	1.16354	2.04023	0
WNT4	3.09513	3.80848	2.36432	1.0959	1.93363	1.00111	3.05422	2.52065	1.80975	2.11892
MIR4418	8.8279	0	0	0	0	0	0	0	0	0
RP11-415K20.1	0	0	0	0	0	0	0	0.393102	0	0
ZBTB40	8.87464	6.04026	6.50093	14.3449	6.85281	7.13364	7.98389	5.99018	7.79805	5.26714
ZBTB40-IT1	4.41072	4.01556	9.04757	9.72026	2.10949	2.55398	3.89587	3.54224	3.23637	2.19605
EPHA8	0.245165	0.2232	0	0.0430665	0.386937	0.13013	0	0.0180484	0.0599632	0.671356
C1QA	25.3011	25.5415	48.5453	25.125	9.4171	27.6811	21.3216	17.0295	13.6394	25.4514
C1QC	39.0306	47.9258	62.2893	43.6438	19.067	44.4803	27.4856	26.7292	19.7944	25.5975
C1QB	33.4347	41.7683	61.7111	31.2039	17.4818	36.7272	31.2229	35.8786	19.1144	40.0679
EPHB2	2.4859	3.99201	2.59684	1.29185	3.52383	3.81184	1.59343	3.62961	7.3848	3.30914
MIR4684	0	0	0	0	2.80923	2.83429	0	1.17931	7.83617	0
AL611946.1	0	0	0	0	0	0	0	0	0	0
RP11-69E9.1	2.05249	0.622868	0	0.240365	1.91964	0.726287	0	1.81318	3.01203	0
MIR4253	3.21959	0	0	0	0	1.70891	0	0	0	0
RP1-74M1.3	0.318017	0.744494	0	0.119709	0.406315	0.313484	0.441408	0.561878	1.11672	0.870854
LACTBL1	0.200121	0.182192	0	0	0	0	0	0	0	0
C1orf234	0	0	0	0	0.189127	0	0	0	0.13189	0
KDM1A	14.2686	14.893	17.2314	13.6832	17.2757	14.0804	11.1297	14.256	15.7486	14.8587
RP1-184J9.2	2.62981	2.39421	0	2.42531	3.97763	3.83864	3.99239	0.1452	1.32662	3.60073
MIR3115	3.21959	0	0	0	0	13.6713	0	4.26632	5.90594	0
MIR4419A	14.2164	7.76562	21.3852	4.49514	0	6.03668	0	6.27943	0	0
LUZP1	9.40785	9.38363	5.41052	7.38051	8.79892	7.25467	9.77408	7.09958	9.67412	7.7564
RP5-979D14.1	1.33822	2.07115	0	2.53882	1.83046	1.70473	0	1.18219	0.883725	0
RNU6-514P	11.2535	1.86278	30.7786	7.54791	2.15287	0	0	4.51884	6.75595	5.603
RNU6-135P	11.922	23.6813	0	14.8503	23.948	6.90333	42.1217	0	1.59051	0
HTR1D	0.537917	0.734586	1.44494	0.161987	0.242566	0.285518	0.933286	0.271543	1.21228	1.47302
RP5-1057J7.1	0	0	0	0.752447	0	0	0	0	0	0
RP5-1057J7.6	5.42906	4.72299	6.65438	9.19781	5.37386	4.97355	8.5961	4.99148	4.51472	7.048
HNRNPR	20.3766	21.2964	25.7172	26.5831	20.3514	18.7515	25.9886	20.9769	24.0796	35.1724
ZNF436	6.80424	5.15085	11.9975	3.96668	13.0861	14.7374	5.32755	7.64026	7.51636	2.45705
C1orf213	2.88611	1.35131	3.10105	1.26022	6.94107	4.42064	2.20326	2.22181	1.75465	2.7097
RP5-1057J7.7	2.52614	1.22657	0	1.065	5.67032	2.5029	0	2.38039	1.60642	3.68936
TCEA3	22.8898	22.1716	8.43238	4.62814	47.0216	52.8299	17.701	33.2065	22.3253	5.6285
RP4-654C18.1	7.96584	1.1697	0	0	7.57041	6.54682	0	5.90207	3.39384	0
ASAP3	8.73446	7.15274	2.97111	1.1334	7.43533	6.52319	7.24969	5.56412	4.31555	1.92308
E2F2	0.541613	0.547877	0	0.909133	0.168852	0.170359	0.194901	0.336698	1.10391	0.988764
RP1-150O5.3	0.240057	0.4371	0	0.506032	0	0	0	0.424137	0.528426	0
ID3	13.1579	11.6463	5.49802	4.23749	7.88366	7.04867	6.21453	6.08095	3.62047	7.67333
MDS2	0.255523	0.604839	0	2.42385	0.161314	0	0	0.135439	0.262486	0
RP11-223J15.2	0.276895	0.0840294	0	0.194562	0	0	0	0	0	0.505498
RPL11	95.4729	84.0103	112.705	164.556	118.135	147.67	103.039	137.341	107.364	170.473
RP5-886K2.1	1.73756	1.93342	2.17812	2.64529	2.64077	1.43464	4.68947	2.98467	1.41659	1.58603
RN7SL532P	0.779118	2.83726	0	1.64235	0	4.13544	11.3549	1.03242	1.4292	19.2017
TCEB3	9.42167	10.5741	13.5923	9.09562	15.575	16.49	10.7521	9.13039	10.1909	10.0087
RP5-886K2.3	0.812665	0.813843	0	2.65526	0.598551	0.862702	0	0.646124	1.25222	0
PITHD1	7.51139	9.89294	15.4421	12.0337	10.4851	7.44229	23.1106	6.10478	8.81838	12.6157
LYPLA2	4.98479	5.67275	2.99938	4.25565	3.61899	3.22794	12.1081	5.41644	6.25449	6.27913
GALE	2.24191	3.55294	1.87357	0.962676	2.3589	0.793315	3.76486	1.41815	3.45247	4.69915
HMGCL	2.61186	3.01196	4.51099	3.30343	3.15529	3.06021	2.34971	2.35861	3.33605	2.54304
FUCA1	10.6418	12.22	10.0553	18.4871	12.7163	8.62888	8.83279	13.511	13.1448	19.9157
CNR2	0.120116	0.291613	0	7.65933	0.0421282	0.021252	1.26431	0.725097	0.132203	0.328925
RN7SL24P	0	0	0	3.16097	0	0	0	0	0	0
RP11-4M23.2	0.518387	0.393287	0	6.64751	0	0	1.67888	0.915894	0.253578	0
RP11-4M23.3	0	0.474566	0	9.88931	0	0	2.53232	0	0	0
MIR378F	0	3.83303	0	0	0	0	0	0	1.02975	0
RP11-4M23.4	0	0	0	0	0	0	0	0	0	0
PNRC2	8.58138	3.80911	3.53222	8.95463	4.44721	5.43866	3.94069	7.73173	4.79293	1.16911
SRSF10	0.543229	1.85218	0.961364	1.9871	1.46817	1.41342	0.517453	0.828051	1.51622	1.63341
RP11-4M23.7	0	0	0	0	0	0	0	0	0	0
RP11-293P20.2	0.241115	0	0	0	0	0.511921	0	0	0.176918	0
MYOM3	0.607431	0.723167	0.263578	0.0984956	0.122909	0.161208	0.567481	1.24865	1.01997	1.02362
RP11-293P20.4	0	0	0	0	0	0	0	0	0.174232	0
IL22RA1	4.69475	6.9811	0.294256	0.329879	13.0492	35.5512	4.75148	32.4878	5.39682	0.642803
IFNLR1	2.06791	2.26727	0.501724	2.95293	2.94789	1.74675	3.1326	1.96431	2.03943	1.2178
RP11-10N16.2	0.0592028	0.485089	2.22642	0.187196	0	0	0	0	0.0434401	0
AL590683.1	0	0	0	0	0	0	0	0	0	0
AL590683.2	0	0	0	0	0	0	0	0	0	0
RP11-10N16.3	0.127881	0	0	0.404353	0.941879	0.135755	0	0	0.375331	1.40075
GRHL3	0.333399	1.06235	0.835867	0.204981	0.204632	0.0884817	0.404913	0.196352	0.550421	2.28244
STPG1	0.925717	0.515033	0.0967029	0.989241	0.622293	0.586899	0.499682	0.692846	0.509434	0.492911
NIPAL3	3.0265	3.28522	4.55265	6.77235	3.0742	3.53413	6.50313	4.74055	3.70685	1.8488
RCAN3	5.98888	7.19822	9.93102	21.14	6.3014	5.82365	5.19263	7.81791	4.70575	8.95321
RN7SL857P	0.421023	0	0	3.10626	0.885987	0	0	0	0.308926	0
RP4-594I10.3	0.45453	0.137936	0	0	0.239125	0.160839	0	0.133845	0.333512	0
NCMAP	2.36353	4.01343	4.9935	0.419852	3.54868	2.98832	1.54814	3.40174	1.85116	1.89077
RP11-496D1.2	5.03292	12.0278	7.09766	0.663076	3.30972	1.3357	0	4.44612	2.76968	5.16828
SRRM1	33.6654	36.7254	29.0302	39.6638	38.609	30.147	29.6884	24.5665	32.3427	29.5797
CLIC4	33.5582	44.6525	79.677	22.3564	30.0309	44.8796	48.3872	43.6509	38.6326	63.7533
RNU6-1208P	3.06914	2.79417	23.084	7.54791	9.6879	9.77434	0	6.32638	2.25198	0
RUNX3	4.65914	6.0596	5.18491	28.3114	3.4516	4.23944	3.11796	3.86393	2.94771	2.60378
RP11-84D1.1	1.73544	1.70149	2.00812	5.06526	1.40461	0.992002	0	1.41517	0.587713	0.731123
RP11-84D1.2	0	0	0	0	0	0	0	0	0	0
MIR4425	0	0	0	0	0	0	0	0	0	0
RP4-799D16.1	0	0	1.90806	0	0	0	0	0	0	0
RP4-781L3.1	0	0	0	0	0	0	0	0	0	0
RP4-706G24.1	0	0.474566	0	0.274703	0	0	0	0	0	0
SYF2	19.0347	13.6329	25.897	20.747	13.2609	20.7585	18.7782	16.0981	21.832	14.7656
C1orf63	22.3308	19.5539	15.0048	36.8814	15.6246	21.0414	21.3371	17.2542	20.3989	18.68
RP3-465N24.6	1.12852	1.02741	6.79034	3.80619	0	2.1564	3.2894	0.797552	0.662439	0
RP3-465N24.5	4.0543	1.73697	7.17498	15.8358	3.764	5.31661	15.0615	2.52819	2.09989	0
RHD	1.78423	2.28617	1.49109	8.11423	1.46015	2.35008	1.1236	2.04323	2.64261	0.9048
SDHDP6	2.28054	0	0	3.36511	1.43973	2.42096	0	1.20879	0.502005	0
RP11-335G20.7	0.953952	1.08561	0	5.02724	2.00747	1.01269	0	1.26409	1.74991	6.53073
TMEM50A	7.25493	8.62151	8.69203	10.2857	8.61304	8.11057	10.9164	9.95391	8.55027	17.7571
RNU6-1171P	6.84163	7.78585	0	28.8438	8.99831	12.71	0	10.5769	3.76504	18.735
RHCE	0.179969	0.245768	0.676801	0.47421	0	0.238812	0	0.596197	0.462183	0.492824
RP3-469D22.1	1.34668	0	0	0	0.80969	0.408457	0	0.339906	0.141161	0
AL031284.1	0	0	0	0	0	0	0	0	0	0
TMEM57	12.1413	12.1665	6.68693	12.2696	15.8151	13.9801	14.9818	16.5426	11.1307	10.8035
LDLRAP1	4.27966	5.04111	6.10212	13.3824	7.46941	5.46902	6.50322	3.6911	4.55404	5.10987
RP11-70P17.1	6.79913	5.77732	3.40923	3.58308	9.06165	3.1277	1.10101	2.40256	2.82702	1.24124
MAN1C1	6.99494	7.15323	7.03309	6.56618	3.5011	3.62257	2.6548	3.16479	3.19002	3.05946
RP1-187B23.1	1.91959	1.83724	0	4.46145	0.414311	1.30627	0	0.652225	1.01123	2.69569
SEPN1	15.7972	17.3349	13.5949	9.55154	14.2508	15.035	15.2764	14.9834	14.5889	7.1872
RP1-317E23.6	0	0	0	0	0	0	0	0	0	0
RP1-317E23.3	0.533981	0.648187	0	1.12561	1.31097	1.88953	0	0.471723	0.130603	0
MTFR1L	3.4067	2.24472	2.12344	2.6384	2.73291	2.99706	2.65162	2.22803	3.31447	2.26779
AL020996.1	0.368927	0.23991	0	0.499941	0.221817	0.55949	0.512071	0.232795	0.812102	2.02053
RP1-317E23.7	0.49309	0	0	0	0	0	0	0	0	0
AUNIP	0.372333	0.932183	0	0.539595	0.244852	0.0494073	0.678299	0.287807	0.8196	2.29408
RP1-125I3.2	0	0.234768	0	0.135895	0	0	0	0	0.189213	0
PAQR7	3.48618	3.14362	2.24748	1.78469	3.63317	2.92542	3.54847	2.34645	5.14033	3.27309
STMN1	2.98973	4.63196	9.46808	4.09093	3.75282	4.00902	5.09618	4.97339	4.88775	12.5439
SNRPFP2	0.43612	0	0	0	0	0	0	0	1.60002	7.16559
RP1-125I3.4	0	0.711849	0	0.824109	0	0	7.59695	0	0	0
MIR3917	0	0	0	0	0	0	0	0	0	0
AL033528.1	0	0	0	0	0	0	0	0	0	0
PAFAH2	3.25401	4.2878	6.44064	3.42967	6.21693	5.51486	2.496	4.23628	4.33544	6.56581
RNU6-110P	0	0	0	2.21876	0	1.11737	0	3.71935	0.772315	0
SCARNA17	58.9214	28.2647	34.1719	63.6983	21.4621	26.8284	47.5918	17.8523	41.4626	20.7357
SCARNA18	42.9903	34.9712	124.248	48.4576	32.6688	27.4669	84.1189	18.2857	30.2298	79.5728
EXTL1	0.361911	1.44974	0.544409	0.178009	12.3632	3.86756	1.75816	0.724688	0.247849	0.924982
SLC30A2	1.15787	3.98863	0.235371	0.0989496	26.4074	9.36824	3.34457	3.20685	1.10217	0.17139
TRIM63	0.382897	0.116198	0.319988	0.313885	0.223821	1.30974	0.413359	0.150335	0.343385	0.466009
AL391650.1	0	0	0	0	0	0	0	0	0	0
PDIK1L	2.15208	2.39956	3.45554	3.61902	2.2135	2.79798	4.34639	3.14013	3.05173	1.85405
FAM110D	1.72387	1.96179	0	1.58982	0.755764	2.66877	0.697882	1.01526	1.58112	0
ZNF593	0.0559642	0.101901	0.420925	0.235941	0.353308	0.35646	0.271874	0	0.0410638	0
RP11-96L14.7	0.0848574	0.0772549	0	0	0	0	0	0	0.124528	0
CNKSR1	2.46387	4.0672	1.01821	0.827574	3.73197	4.11018	4.34057	3.27686	3.93359	1.92772
CATSPER4	0.269621	0.098186	0	0	0.226952	0	0	0	0.158268	0
RP11-231P20.2	0.308742	0.124925	0.516032	0.0361565	0.469232	0.582669	0.166652	0.12122	0.25171	0.751515
CEP85	2.76591	3.00236	1.9203	2.98249	2.39535	1.67138	1.0336	1.93594	3.45012	1.51482
RP11-231P20.5	2.75194	0.83513	4.5996	1.93366	2.25209	0.324598	0	0	0.22436	0
SH3BGRL3	25.8291	35.7204	30.0654	32.1495	18.0532	19.1936	59.1537	28.685	24.2767	51.5318
UBXN11	3.30446	5.29649	1.57525	4.02244	4.94601	3.28559	6.33079	2.34357	4.0297	1.52939
CD52	3.74643	8.10061	2.6417	32.9467	0.862298	1.49141	3.41253	3.30963	4.38113	7.69438
AIM1L	0.405035	4.65786	0.96202	1.50538	0.717762	0.475234	2.07122	1.22409	1.43905	4.08631
RP11-569G9.7	0.632752	4.89653	2.37956	2.33418	0.998656	0.335855	0	0.558978	0.232141	0
RN7SL490P	0	2.34491	3.22874	0	0	0	0	0	0	0
ZNF683	1.24236	0.670257	0	0.484974	0.193658	0.244233	0.223533	1.09751	0.371386	0.504011
LIN28A	0.218495	0.223785	0	0.46058	0.229897	0	0	0.120638	0.0400802	0
DHDDS	9.05696	8.51267	8.97481	10.2881	7.7801	6.18824	10.4533	6.03099	9.01384	5.57096
RP3-476K8.4	5.31984	4.65695	3.07786	10.3514	4.95159	2.8237	5.96396	1.62678	5.25463	3.3618
RP3-476K8.3	5.79404	12.2454	17.1203	17.8843	11.7573	10.5442	11.0579	7.67776	7.13625	24.9328
HMGN2	21.8583	21.0519	11.8134	27.4988	15.9753	24.6862	17.8039	19.0785	25.7705	15.5316
DPPA2P2	0.122036	0	0	0	0	0	0	0	0	0.668362
RPS6KA1	3.05106	5.69092	2.79853	6.78447	4.73711	3.14017	7.23027	3.20481	6.06091	2.75103
MIR1976	0	0	0	0	0	0	0	0	0	0
RN7SL679P	0	0.662185	0	0	0	0	0	0	0	0
RP11-492M19.3	0	0	0	0	0	0	0	0	0	0
RP4-785J1.1	0	0	0	0	0	0	0	0	0	0
RP5-968P14.2	0.328398	0.8471	0	1.09607	0.69107	0.348618	0	0.870329	0.401604	0
ARID1A	23.5839	22.0745	19.4122	32.1194	23.9176	23.7791	23.1211	20.1857	26.7475	24.6396
RN7SL501P	3.13881	5.358	2.951	8.27063	7.01804	2.08254	3.81209	0.693213	5.18198	0
PIGV	1.52126	1.38497	1.46067	2.38802	2.00932	2.19905	1.41516	1.80139	1.44872	2.12722
RN7SL165P	0	1.37936	0	1.59689	1.19562	0.804194	0	0	0.555853	0
ZDHHC18	3.18168	4.03329	4.3923	5.98525	2.64851	2.77902	3.91307	3.05978	3.07335	4.52177
SFN	3.74599	13.111	4.38274	0.789641	2.36488	0.176739	18.6024	6.91262	6.96317	21.4277
RP1-50O24.6	0	0	0	0	0	0	0	0	0	0
GPN2	3.25386	4.86385	6.11833	5.26013	3.70125	4.06102	2.88376	2.83564	3.61355	4.9368
GPATCH3	4.28024	3.71761	5.18049	3.88905	3.313	4.07374	1.43403	3.25966	5.19829	3.50282
NUDC	19.7775	24.6704	11.8195	14.2199	17.3413	17.4553	17.1304	15.7109	23.6238	15.9536
NR0B2	0.662857	1.12073	0	0.698639	0.398541	1.90996	0.920045	1.08749	2.08445	2.07447
C1orf172	2.19787	1.5563	0	1.3513	2.63375	1.49065	2.37272	2.31915	3.04619	1.33747
RP11-344H11.4	0.220254	0.601562	0	0.232143	0.231747	0.233815	0	0.583721	0.484834	1.20628
RP11-344H11.5	0.551466	0.25103	0	0	0.290122	0	0	1.21792	0.404639	22.6519
OSTCP2	0.246545	0.448914	0	0.259854	0	0	0	1.089	1.62812	0
TRNP1	12.5199	17.0469	2.08332	1.81004	8.56843	5.05755	31.7565	4.64919	11.6254	57.6462
FAM46B	2.63495	0.505028	0	0	1.21599	0.687029	2.24572	0.122512	1.39069	0.253176
SLC9A1	9.19852	13.4291	15.0222	6.1415	12.6862	6.9638	14.4207	8.40123	15.2467	19.7699
RP11-40H20.5	0.207715	0	0	0	0	0	0	0	0	0
CHCHD3P3	0.171041	1.8686	1.28645	1.62246	0.539899	1.08943	0.830916	1.05769	1.38051	0.936751
NPM1P39	4.67156	1.03452	1.89926	2.66148	2.92263	2.41258	1.84009	1.11538	1.7602	5.53191
SNRPEP7	0	0	0	0	0	0	0	0	0	0
RP11-40H20.4	0	0	0	0	0	0.613224	0	0	0	0
WDTC1	6.7756	6.94793	3.28783	7.77487	7.35915	7.56016	9.46774	6.0178	6.30805	7.38179
RP11-4K3__A.3	1.94089	2.8272	0	5.31872	1.2253	5.76909	3.77153	2.74335	1.42413	0
TMEM222	3.19	3.17228	1.66105	3.62083	3.30483	1.8495	5.00673	2.16775	2.61074	1.47831
RNU6-48P	3.06914	2.79417	0	5.39137	1.07643	0	0	1.80754	0	5.603
RP11-4K3__A.5	0.935607	1.06473	0	3.69793	0	0.248303	0	1.44642	2.74601	2.56205
SYTL1	4.6339	3.80759	1.6245	8.75403	4.37988	4.79415	3.14779	5.20376	3.3569	3.76381
MAP3K6	6.87617	5.616	8.31477	2.7498	11.4225	10.1865	4.83344	3.78922	9.29586	1.21091
FCN3	0.40412	0	0	0	0.106302	0.321752	0	0.535504	0.185327	0
CD164L2	0	0.0488284	0.403395	0	0	0	0	0	0.0393536	0
RP1-144C9.2	0	0.561458	0	0	0	0	0	0	0	0
GPR3	1.0869	0.18848	0	1.09102	0.544579	0.43955	0	0.685838	0.303814	0
WASF2	35.0461	31.6073	44.029	30.8495	31.7523	36.0349	40.8272	24.867	30.1664	36.3987
RP4-752I6.1	5.371	8.84821	5.77099	10.7827	9.95701	2.71509	12.4249	3.61507	6.56829	8.4045
RP1-159A19.4	0.773611	0	0	0.407686	0.813981	0.821244	3.75821	1.02512	0.283819	0
AHDC1	9.52876	9.12065	8.39779	3.43369	13.0515	5.94263	10.4767	4.89123	5.43178	2.34548
FGR	2.93044	3.38507	3.31796	10.229	5.90148	6.08794	5.05151	2.75579	3.26	1.38059
RP1-159A19.3	0	2.59528	8.57634	6.00913	3.59932	4.23668	2.76972	0.503662	2.92836	0
RP11-288L9.1	0.248222	0.225984	0	1.83135	0	0	0	0.219282	0.364266	0
IFI6	45.0519	207.843	390.248	15.6057	107.589	72.6791	65.1669	54.4445	17.7356	246.046
RP11-288L9.4	1.567	9.37486	10.1022	1.41565	4.47523	3.80224	0	1.3843	0.164255	3.67804
RNU6-949P	0	0	0	0	0	0	0	0	0	0
CHMP1AP1	0	0.301084	0	0.174283	0	0	0	0	0	0
RNU6-424P	0	0	0	0	0	0	0	0	0	0
FAM76A	6.48547	6.17618	7.14341	7.17878	7.93743	5.09878	5.66852	4.50674	5.05738	4.01266
RP3-426I6.2	0.313656	0	0	0.330588	0	1.66484	0	0	0.920582	0
RPEP3	1.45739	0.884546	0	1.36539	0.170382	0.859512	4.72	0.143052	0.594088	0.886865
STX12	11.328	16.8689	19.9089	16.1693	18.3279	15.7419	12.4443	11.8679	11.7787	26.9675
RP3-426I6.5	5.35432	5.95786	4.47461	5.64336	13.1454	6.31554	31.7916	1.05112	4.36526	16.2913
RP3-426I6.6	0.609839	0.555202	0	0.964139	3.52914	0.971081	0	0	0.894939	0
RNU6-1245P	3.09809	1.88036	0	1.08845	1.08659	0	0	0	0	0
PPP1R8	7.7663	9.05025	10.8064	7.77627	6.86412	5.89481	8.86625	7.71842	8.37684	9.14487
SCARNA1	112.104	294.174	218.232	354.466	324.026	294.715	349.185	199.814	125.32	278.091
AL109927.1	0	0	0	0	0	0	0	0	0	0
THEMIS2	17.0123	18.4865	14.9696	19.429	8.60098	10.4887	10.935	5.69335	5.19825	7.91575
RPA2	8.72909	8.58872	5.70906	17.2577	5.41949	7.82765	8.42851	7.99873	7.00171	7.72043
SMPDL3B	1.43495	0.97046	2.77526	0.129635	1.89807	2.21967	1.3942	2.68016	2.28628	0.449079
RP11-460I13.2	0.222945	0	0	0.23498	0.234579	0	1.08307	0	0.327172	1.22102
XKR8	1.43667	1.78027	2.70141	1.51422	2.05751	2.58424	4.07128	2.3268	1.4641	3.05989
EYA3	6.72026	7.5017	6.6039	10.2152	6.07605	5.78969	7.13642	6.83172	6.87614	5.64103
RP11-460I13.6	0.596545	4.3448	0	1.88624	2.5107	0.949913	0	1.05399	1.75086	0
RN7SL559P	9.27678	1.35131	2.79094	3.91103	3.90435	6.3027	14.4213	2.95027	1.36137	8.12909
SPCS2P4	8.5824	5.89697	10.3525	8.53367	5.11147	10.1422	5.11333	9.94212	6.65379	7.09492
RP5-1053E7.2	0.465813	0	0	0	0	0.988987	0	0.411503	0.34179	0
RP5-1053E7.3	0.393056	0	0	0.621411	0	0.208628	0	0.868072	0.144202	0
RNU6-176P	5.21267	1.89826	0	0	0	0	10.1293	0	0	0
RNU7-29P	0	0	0	0	0	0	0	0	0	0
PTAFR	2.48892	3.70597	1.74953	1.74068	1.81113	1.95076	2.71204	3.02069	2.44069	1.01916
DNAJC8	15.8598	17.5711	14.2008	18.529	13.553	12.7386	14.8794	15.901	17.2402	15.6257
AL353354.1	0	1.50998	0	1.74811	1.74513	0	0	0	0	0
AL353354.2	0	0	0	0	0	0	0	0	0	0
ATPIF1	23.8119	25.1275	22.5722	21.8306	23.0357	22.6667	34.6557	25.208	33.2474	25.5975
RP5-1092A3.4	1.7447	1.79335	0.84661	4.56756	0.177653	1.37416	1.91388	1.74016	1.77573	2.4659
RP5-1092A3.5	0.772701	3.04839	0	0.814414	0	1.0937	1.25126	0.682611	0.75596	0
SESN2	3.04336	3.46338	1.66907	1.60383	2.76855	2.59133	2.00209	2.29646	3.60548	0.520869
MED18	3.96183	3.06338	2.44917	3.9469	2.56967	2.99589	3.95478	3.83553	5.01756	9.51148
PHACTR4	11.0612	11.3637	8.38841	11.4168	10.1273	10.1853	11.6525	10.6758	11.6361	13.0531
RP1-308E4.1	3.88966	2.02353	6.269	2.04981	1.46165	2.94939	1.34971	3.92703	5.0965	0
RNU6ATAC27P	26.6766	3.34988	0	7.75632	20.3256	10.7417	26.8127	15.44	13.4993	30.2279
RCC1	2.33685	3.58854	2.32938	3.41259	1.45158	2.15196	2.05164	2.78569	5.08202	5.55112
SNHG3	84.804	136.714	98.888	142.751	101.908	96.5351	162.996	104.841	90.9503	206.929
SNORA73B	2162.49	3541.8	3523.36	3913.14	3690.79	3010.53	5750.59	2390.09	2402.14	5066.54
PRDX3P2	0.895794	0.978646	1.34751	1.8883	0.94254	1.33133	6.96283	0.791352	1.44604	2.94364
TRNAU1AP	3.71244	3.88912	1.52999	5.49406	2.96976	3.69808	2.96466	3.639	4.5711	3.06375
SNHG12	30.1137	58.9926	163.105	87.6674	56.6171	50.068	202.353	35.1934	28.1372	243.749
SNORD99	258.872	420.183	2737.01	718.757	256.817	219.849	2428.97	271.814	132.421	4755.66
TAF12	5.43349	5.33049	5.28452	5.03563	5.27346	5.76803	4.55102	6.53791	5.12101	7.18296
RAB42	0.903848	1.5086	0	0.423395	0.739678	1.75908	0.731816	0.798467	0.478977	2.20008
RP11-442N24__B.1	1.79086	1.12091	0	2.24144	0.706616	0.5941	0	1.08766	0.985531	0
RNU11	283.468	551.842	1640.51	554.49	744.362	731.057	2087.46	338.461	260.143	1776.19
GMEB1	3.69463	3.24018	3.8241	4.42995	2.44302	2.59075	3.5403	2.65002	2.64876	2.50612
SCARNA24	7.37973	3.35929	18.5018	7.77811	6.90207	0.870457	0	4.70839	2.40661	13.4724
YTHDF2	12.0274	14.6944	16.4282	16.0252	12.8042	12.0753	11.989	13.9078	14.7154	14.6035
OPRD1	0.246823	0.112355	0	0	0	0	0	0	0	0
RP1-212P9.2	0.0626594	0.114091	0	0	0.263717	0	0	0	0.0919528	0
RP1-212P9.3	0	0	0	0.106337	0	0	0	0	0	0
EPB41	11.5387	12.9958	9.2453	39.7726	9.58197	8.57303	12.9062	10.2051	12.0064	12.5956
RP4-604A21.1	0.330713	4.21518	0	2.09139	1.39188	0	0	0	0.727983	3.62248
TMEM200B	2.28141	1.85043	0.62397	0.918106	1.74579	2.28977	0.806042	0.916097	1.43049	0.454354
RP11-242O24.3	0.392351	0.7144	0	6.6165	3.71543	2.91556	0	1.73303	0	0
SRSF4	36.8523	36.6543	29.7434	39.74	31.8166	34.1271	42.5628	24.093	45.2008	30.4335
RP11-242O24.5	14.0253	18.0632	48.8851	16.9457	38.8727	14.1626	21.6038	7.25274	17.5702	24.3555
MECR	2.70734	3.10004	1.25955	3.05942	1.93824	3.08144	2.03386	2.68757	4.3007	3.82152
RP11-467D18.2	0.38208	0.521774	4.31062	1.00676	0.402019	4.46166	0.928074	0.843832	1.40176	0
PTPRU	4.5747	5.14656	4.17809	0.89545	5.226	4.52683	5.31786	4.15679	3.70435	1.25273
AL645859.1	2.31266	0	0	0	4.86669	0	0	4.08605	0.565639	0
RP3-437I16.1	0.407695	0.185584	0	0.161139	0.0536212	0	0	0	0.186966	0
AL139151.1	0	0	0	0	0	0	0	0	0	0
RP11-810H18.1	0	0	0	0	0	0	0	0	0	0
AC092265.1	0	4.46234	0	0	0	0	0	2.88666	0	0
RP4-656G21.1	0	0	0	0.231677	0	0	0	0	0	0
AL645944.1	0	0	0	0	0	0	0	0	0	0
RP11-179G8.1	0	0	0	0	0	0	0	0	0	0
RP11-111I12.1	0	0.393649	0	0	0	0	0	0	1.11043	0
RP5-893G23.1	1.19201	0	0	0	0.209035	0.843601	0	0	0	0
RP3-357I16.1	0	0	0	0	0	0	0	0	0	0
RP4-591L5.1	0	0	0	0.227565	0	0	0	0	0	0
RP4-591L5.2	0	0	0	0	0	0	0	0	0	0
MATN1	0.213894	0.411098	0	0.100196	0.200049	0.0504585	0	0.0419901	0.0174383	1.17145
MATN1-AS1	0.516862	0.792515	0.613814	2.78116	0.372097	0.577565	0.660768	0.408537	0.638734	1.78784
LAPTM5	30.3924	46.2376	41.2419	83.0956	22.0225	28.8208	40.1195	29.8911	17.9581	27.8336
MIR4420	12.7947	11.6484	0	7.4919	0	1.50917	0	1.25589	1.04313	7.78598
RP5-1125N11.1	1.47927	0.897827	0	0	0	0	0	0.4356	0.361805	0
RP1-65J11.1	0.165107	0	0	0	0	0	0	0	0	2.26064
RN7SKP91	1.14027	0	0	0.400609	0	0	0	0	0	0
RP1-65J11.5	0.375957	0.0570457	0	0.264168	0.197788	0.0665175	0	0	0	0.343172
SDC3	8.58132	13.0584	10.4853	13.9097	7.00816	8.59993	10.2339	7.34818	14.8208	8.90755
PUM1	21.5427	21.2232	17.7822	23.6466	20.1619	18.9903	20.4008	17.7019	23.3768	22.6371
SNORD103A	2.54572	5.79412	0	13.4157	4.01785	2.70247	12.3671	3.37337	5.60377	0
SNORD103B	15.2743	22.0176	0	14.7573	6.69642	28.3759	68.0192	21.3647	14.9434	0
SNORD85	43.4865	99.6588	631.594	154.887	134.112	84.3687	378.807	68.8845	39.6102	739.135
RP11-201O14.1	3.88637	7.66606	12.9914	7.0545	9.99576	4.35486	7.34222	2.0981	4.91113	8.27741
RP11-201O14.2	9.40199	15.8965	0	33.9755	16.2522	5.70336	22.8374	15.425	18.2323	7.35608
SEPW1P	0	0	0	0	0	0	0	0	0	0
RP11-490K7.1	0	0	0	0	0	0	0	0	0	0
NKAIN1	0.14659	0.266913	0	0	0.231359	0	0	0.161873	0.0537802	0
SNRNP40	5.48558	5.59043	6.77383	7.9103	4.9678	4.63549	6.09877	4.72546	5.70716	6.57664
RP11-490K7.4	1.00198	5.2452	0	11.3527	8.43411	5.31835	1.2169	3.76191	4.59501	5.4876
ZCCHC17	10.5356	11.3309	9.57865	10.3112	7.06541	11.2457	16.8732	10.0743	13.5071	11.7304
RP11-266K22.2	0.997412	2.04312	0	4.20502	0.524731	2.11765	0	0.440561	0.548889	6.82825
FABP3	4.16099	5.34233	4.81479	5.51012	4.15361	5.5498	4.14648	4.71263	3.67941	6.42761
SERINC2	0	0	0	0	0	0	0	0	0	0
AC114494.1	0	0	0	0	0	0	0	0	0	0
RP11-439L8.2	0	0	0	0	0	0	0	0	0	0
RNU6-40P	0	0	0	0	0	0	0	0	0	0
RP11-439L8.3	0	0	0	0	0	0	0	0	0	0
RP11-439L8.4	0	0	0	0	0	0	0	0	0	0
RP11-73M7.1	2.03744	3.20392	2.78622	0.19522	0.584662	0.196626	0.899807	0.654505	2.0386	4.05767
TINAGL1	12.6186	17.5601	4.86354	6.67911	11.3137	7.00178	13.7322	6.4632	15.0881	14.3683
HCRTR1	1.48517	1.67026	0.657086	1.01287	1.47075	0.602824	0.636616	0.308709	0.416668	0
PEF1	5.75929	8.54731	5.9339	6.27808	7.67856	4.85762	6.13231	6.30749	6.71511	3.67274
RP11-73M7.6	3.9566	3.80224	2.89322	0.637112	3.12231	2.68347	9.07667	2.03892	0.645147	3.91253
RP11-73M7.9	2.05249	0.415245	0	0.48073	0.239955	0.484192	0	0	0.502005	0
COL16A1	41.3551	29.1687	30.9463	3.79451	21.4491	28.5024	22.0891	18.814	15.9527	12.8675
BAI2	0.677022	1.19421	0.106085	0.163526	0.638148	0.58395	0.274081	0.461025	0.693402	0.231744
MIR4254	1.44034	3.9339	0	0	1.5155	0	0	0	0	0
RP11-84A19.3	1.01924	0	0	0	0	0	0	0	0	0
SPOCD1	0.262657	1.01276	0.581036	0.162844	0.0975399	0.410042	0.150116	0.737046	0.442133	1.01542
RP11-84A19.2	0.291004	0.0883109	0	0	0	0	0	0	0	0.265627
RP11-84A19.4	6.15397	12.5635	5.61042	20.6378	7.06375	5.34508	12.6831	3.95379	4.51548	20.4266
PTP4A2	24.1026	34.1081	28.6776	37.1727	20.8471	24.7193	38.3687	26.4351	25.1916	49.8746
AL136115.1	6.05823	7.73434	7.85619	10.5687	4.98227	2.9569	7.78059	3.13732	2.91239	14.1109
RP4-534N18.2	7.41066	7.90331	1.59251	11.8276	7.12903	5.84402	6.1716	1.87047	3.57326	10.4365
KHDRBS1	32.7971	34.9695	37.8621	40.2913	33.8023	35.2051	35.2746	30.779	37.5636	35.4232
RP11-277A4.4	8.77132	10.5408	17.1527	12.0183	11.6286	7.82156	8.52221	7.12876	4.89133	7.68616
TMEM39B	3.1601	2.6756	4.51595	3.79699	1.76226	3.05276	1.38166	1.89833	2.3651	1.38457
MIR5585	5.56607	16.8913	0	7.82205	13.6652	0	0	0	4.08411	0
KPNA6	9.92556	10.8514	9.7467	11.0017	10.009	8.48075	10.5845	8.45382	8.64125	12.0107
RP4-622L5.2	0	0	0	0	0	0	0	0	0	0
TXLNA	16.8178	18.2991	20.1678	16.0752	16.1381	17.4662	19.9042	14.0042	18.8564	13.8631
CCDC28B	5.01104	3.43041	2.33734	4.83119	4.94556	2.39175	3.39679	1.88739	3.96188	2.34022
RP4-622L5.7	0.484006	0.734405	0	0.510134	0.254632	0.171269	0	0.142525	0.17757	0.441799
IQCC	4.15331	3.17274	2.15437	3.11961	2.8129	3.64886	1.85534	1.85562	3.25767	4.18331
DCDC2B	3.86557	3.19932	7.04829	3.76559	4.12892	2.48702	9.95854	1.60396	3.05124	2.56617
TMEM234	3.94114	3.39335	3.21702	3.57428	2.21806	3.01623	2.52313	2.61798	4.03509	2.17521
EIF3I	17.1338	21.8961	16.2279	19.5302	19.2965	22.0286	21.2714	22.6482	24.1661	29.5416
MTMR9LP	8.50293	6.49583	5.00504	4.32511	7.31291	5.57286	3.77153	5.06214	6.34754	1.01236
FAM167B	1.52036	2.7683	1.75925	0.986113	0.738323	0.620759	2.27259	1.13647	1.11557	0
LCK	1.83701	4.27067	2.22054	18.7048	1.51868	2.57694	1.43425	3.21668	2.55139	0.179659
HDAC1	11.2497	14.3187	14.1705	20.4044	10.1129	9.21764	21.6216	10.0828	17.09	19.4407
MARCKSL1	35.4363	50.2693	29.5604	33.4785	14.8464	10.9435	31.3	33.183	46.6607	57.5173
RP4-811H24.9	0.637357	0.145064	0	0.503822	0.167654	0.16915	0.77407	0	0.116915	0
TSSK3	1.299	0.454855	1.12733	1.47444	1.62963	1.5381	1.45628	0.971004	1.06312	0.273629
FAM229A	1.57754	1.43621	0	1.98713	0.931143	2.04228	3.36455	0.951736	1.15752	0
BSDC1	9.28063	8.49681	9.70937	10.0206	11.6004	11.2595	14.7459	8.69173	9.06249	9.07641
GAPDHP20	0	0.395864	0	0	0	0	0	0	0.239287	0
RP11-395N6.4	0	0	0	0	0.675533	0	0	0	0	0
LRRC37A12P	0.243123	0.166006	0	0.0640618	0	0	0	0	0.0445979	0
RN7SL122P	0	2.00655	0	0	0	0	0	0	0	10.0591
RP1-27O5.3	0.127028	0.144559	0.477707	0	0.100242	0	0	0.140272	0.0699049	0
ZBTB8B	0.127941	0.0232957	0.320761	0.00898981	0.0358979	0.0271636	0	0	0.043809	0
ZBTB8A	1.70195	1.84527	3.14203	1.01106	2.34427	2.94005	2.02943	1.35316	1.82779	0.847379
ZBTB8OS	6.6033	6.97132	4.66343	11.2729	6.65432	7.04279	7.37964	6.40854	7.77958	8.48939
RBBP4	7.999	8.37681	7.56384	12.1711	8.48939	8.79828	6.90704	7.77097	9.52484	8.86303
SYNC	1.44436	0.809206	0	0.439134	1.05212	1.23843	0.944558	0.76067	2.24189	0
RP11-114B7.6	0	0	0	0	0	0	0	0	0	0
KIAA1522	11.7265	19.4974	4.96896	2.20499	23.0357	13.3447	18.1868	11.9805	24.3319	12.8648
YARS	4.49331	5.79017	3.20908	6.56276	6.81811	5.46352	5.89434	6.10137	5.83084	8.39767
S100PBP	5.56264	5.50889	7.52553	9.13963	4.63721	4.60272	4.86072	4.09331	4.57103	3.45752
FNDC5	0.836949	0.952458	0.26229	1.02915	0.55039	0.592321	1.18589	0.585333	1.02352	0.381982
HPCA	0.824706	0.350383	0	0.0579484	0.289248	0.233463	0.267095	0.242851	0.161368	0.903346
TMEM54	4.40336	8.01772	0.581036	0.569955	4.63315	2.78829	0.75058	3.20752	10.8266	4.65401
AL031602.1	2.0654	0	0	0	0	0	0	0	0	0
RNF19B	10.5272	18.5953	8.51719	20.7322	9.75265	8.14778	6.92748	10.0408	8.77066	7.12074
FKSG48	0.875728	0	0	0	3.37857	2.78894	0	0.51575	0.428377	0
RP4-803A2.1	0.412301	1.87681	0	1.30368	0.650725	0	0	0	0.605053	0
RP4-803A2.2	1.01475	0.346439	0	0.668455	1.0677	0.538614	0	0.784383	0.651501	0
RP1-117O3.2	0.586425	2.72875	1.47023	2.74703	1.23405	0.415021	0.633079	0.575614	0.57372	1.07057
AK2	8.47529	13.3627	9.5618	11.0036	9.28237	8.36323	12.1647	7.99762	11.6177	13.9252
ADC	4.82325	4.83176	3.01264	1.6359	1.70335	2.00202	2.91878	1.90192	1.28582	0.731234
TRIM62	1.86146	3.79939	2.03235	6.58202	3.2538	1.84859	2.91709	2.57274	2.952	2.79535
ZNF362	9.33304	8.19769	3.4604	6.40781	8.36781	7.70985	6.7052	6.18366	8.94596	1.9798
RP11-415J8.7	4.20125	3.18738	3.511	3.19804	3.19258	5.94658	0	3.09285	2.39763	14.0613
AL513327.1	0	0	0	0	0	0	0	0	0	0
A3GALT2	0.622556	0.28339	0	0.546802	1.63761	0.110148	0	0	0.152267	1.13653
RP11-415J8.3	2.93393	1.84212	2.2828	1.7061	3.83218	2.68498	4.91484	1.16187	1.70737	2.77043
PHC2	9.40882	13.8159	16.5883	6.90972	16.6061	13.4249	14.0565	8.57995	15.01	7.42475
MIR3605	10.9466	6.97612	0	1.15375	5.75892	15.1068	5.31786	5.80219	8.03208	0
RN7SKP16	3.29496	12.6657	19.2752	5.01632	15.0233	10.4935	23.1211	9.37924	6.98441	8.02034
RP11-415J8.5	0.6702	0.813541	0	0.941839	0.940232	3.08302	1.08528	0.986767	0.16392	4.89405
AL138837.1	0	0	0	0	0	0	0	0	0	0
TLR12P	0.0809061	0.184144	0	0.0852737	0.0425641	0	0	0	0.0890474	0
ZSCAN20	1.60858	1.59589	2.48177	0.934653	0.911359	1.33545	2.00372	2.09511	1.83097	0.451787
RP4-580O19.2	0.148731	0	0	0	0.625969	0.157889	0	0.26278	0.218263	0.814566
CSMD2	1.35121	1.05991	0.725919	0.228881	0.64739	0.781238	0.263739	0.767359	0.867519	0.825923
HSPD1P14	0.338276	0.0615938	0	0	0.355928	0	0	0.239068	0.099284	0
HMGB4	0.170974	0.19457	0	0	0.179896	0.0907505	0	0.339839	0.031363	0
RP5-1007G16.1	0.777389	0.442338	0.730873	0.307258	0.511222	0.361048	0	0.515064	0.320855	0
RNA5SP42	0	0.866598	7.15938	0	0	0	4.62423	0	0	0
C1orf94	0.254967	0.348187	0	0.134366	0	0	0	0.1877	0.124722	0
AC115286.1	0	0	0	0	0	0	0	0	0	0
RP4-657M3.2	0.504452	0	0	0	0	0	0	0	0	0
MIR552	0	0	0	0	0	0	0	0	0	0
SMIM12	1.74529	2.10625	1.2211	2.21025	1.67977	1.65167	2.36612	1.67327	2.3031	1.85243
GJB5	0.565507	1.39743	1.21525	0	0.34001	0.257283	1.96231	1.92693	0.592773	1.32735
GJB4	0.847976	2.24583	0.579809	0.1625	0.0811115	0.450094	1.68524	0.81721	0.763613	0.844395
RP1-34M23.5	0	0	0	0	0.205676	0	0	0	0	0
AL121988.1	1.30317	2.37283	0	0	0	0	0	0	0	0
GJB3	0.642029	2.83904	4.48398	0.290009	1.15806	0.730243	0	2.99792	1.88436	5.52554
GJA4	3.37897	3.8308	0.959031	3.56138	2.21368	4.3315	6.19436	3.09766	3.13424	0.698335
RP5-997D16.2	3.19276	7.05917	2.28702	8.65314	9.11829	7.58567	6.64733	3.62637	6.6934	1.66534
DLGAP3	0.440396	0.476117	0.207023	0.232085	0.463378	0.233756	0	0.0729468	0.343337	0
SNORD112	4.3016	5.93277	3.13879	3.85712	10.4032	4.805	3.74278	3.34633	2.28478	0.70325
RP11-244H3.1	5.69249	5.09314	5.16733	8.27557	4.02746	4.48015	6.83407	3.58374	3.45672	4.65856
ZMYM6	4.83636	4.84433	8.4005	8.97326	4.02442	5.57037	4.96518	4.44002	5.24957	5.5976
ZMYM6NB	0	0	0	0	0	0.126037	0	0	0	0
RP11-248I9.2	0.229008	0.208491	0	0	0	0	0	0	0.504105	0
ZMYM1	5.89502	3.26141	4.7749	5.92648	3.07747	3.41782	4.516	4.26632	4.27557	4.84286
EFCAB14P1	0.236428	0	1.77825	0	0	0	0	0	0.346958	0
SFPQ	62.074	68.5372	60.9791	91.7285	89.1213	62.0777	61.9439	53.0526	71.8084	61.1954
RN7SL136P	0	0	0	0	0	0.445234	0	0	0.615485	0
ZMYM4	15.4744	16.0429	17.0114	13.1715	13.7214	13.0232	10.3617	12.962	13.2555	14.4255
RN7SL503P	2.56275	2.66646	0	4.24457	2.69648	1.94324	1.77855	0.323422	0.537263	0
SNORA62	2.26638	2.1665	1.70461	4.06083	1.31155	1.68414	1.65151	2.60278	2.41129	5.5856
RPL5P4	9.38986	10.6858	7.43412	14.4545	11.5698	21.3788	15.6055	12.9884	13.5983	10.1499
ZMYM4-AS1	3.33883	4.77668	0	6.78678	10.2883	5.31661	6.95145	4.42433	4.19978	13.0615
RNY5P1	0	0	0	5.91668	0	2.97964	0	0	1.02975	0
KIAA0319L	9.82227	8.86983	4.9593	10.4004	11.2678	9.58226	8.33936	8.38583	10.3685	7.28465
RP4-728D4.3	4.03813	3.57699	10.6713	4.48618	4.82302	5.09777	6.89254	2.50676	1.44145	4.18409
NCDN	3.42847	4.92518	3.18146	3.63701	3.95874	3.21416	4.3261	3.18607	3.10371	6.09641
RP4-728D4.2	1.38161	1.5481	0.799348	2.35231	1.67735	1.12821	1.54889	0.56332	0.857795	0
TFAP2E	1.00015	1.1837	2.25673	1.42308	0.420935	1.85802	1.21468	0.485946	1.06409	1.09552
PSMB2	9.88882	11.0322	12.4978	12.5157	9.76522	8.08838	13.3882	11.7433	10.8542	25.5257
RN7SL281P	0	0.398635	0	0	0	0	0	0	0	0
C1orf216	2.17183	3.3778	2.26875	2.51161	2.50733	3.49034	1.75846	1.57219	2.65596	1.48682
CLSPN	1.15313	2.04438	1.52158	1.25802	0.745009	1.00937	2.55525	0.982938	2.47894	1.77275
RP11-435D7.3	0	0	0	0	0	0.215596	0	0.179412	0.298036	0
AGO4	8.84224	6.8158	8.72386	7.06509	7.49682	9.41865	9.29364	6.66689	6.74221	10.0649
AGO1	8.33355	6.37272	10.0312	7.83434	7.4992	6.3126	8.2537	5.08056	7.57331	8.37449
RP4-789D17.4	0.226638	0	0	0	0	0	0	0.200214	0	0
RP4-789D17.5	1.65858	0	0	2.33081	0.872563	0.586899	2.68579	0.7326	0.608491	0
AGO3	5.89884	7.14797	8.13719	9.2146	5.49114	5.82999	8.13397	5.18833	4.90664	7.58994
RP4-665N4.8	2.15942	4.68805	3.74808	6.30275	5.24332	2.46872	4.0348	3.66856	3.5346	3.63897
RP4-665N4.4	0.212831	0	0	0.44864	0.52252	0.225935	0	0	0.260275	0
TEKT2	0.885468	0.604604	0	0.174988	0.989905	0.822489	0	0.635562	0.203035	0
ADPRHL2	5.18454	5.37727	4.44242	4.91106	3.8669	3.83173	4.46343	4.81197	4.04493	2.51597
COL8A2	6.39919	7.12763	17.2776	1.72939	4.1188	2.1151	4.44104	3.29246	0.945962	1.41215
TRAPPC3	9.11941	5.59509	7.20692	4.80585	6.3621	5.68227	7.06266	5.28321	6.40045	6.15264
MAP7D1	22.3044	17.8293	21.2432	10.5285	14.8808	12.5884	15.7387	12.0168	16.4573	5.91445
RN7SL131P	0	0.392358	0	0	0.453458	0.915008	0	0.380721	0	0
THRAP3	60.835	42.254	50.0673	52.7423	43.0946	48.73	45.9249	41.1846	58.4089	39.4955
UBE2V2P4	1.69059	1.15435	6.35775	5.79104	6.22586	2.24336	2.05323	2.24023	1.86071	0
SH3D21	6.38593	3.45264	1.4722	1.00573	2.08526	2.20776	11.8861	1.70754	6.26552	2.27802
EVA1B	4.51965	4.11473	4.07925	1.23855	3.61418	2.39897	3.07391	2.47547	4.97445	2.47531
RP11-268J15.5	4.28811	3.79549	4.03153	0.502177	3.19592	1.07481	10.9945	2.15714	2.1413	1.63091
STK40	11.5537	11.303	6.18601	10.939	9.04531	6.58986	8.37159	6.88513	6.92569	8.04366
LSM10	3.36593	4.52995	8.80565	5.55282	2.92565	2.71872	2.84378	3.16742	2.89928	2.40449
RNU4-27P	0	0	0	2.49011	0	0	0	0	0	0
OSCP1	2.98685	1.37728	2.33403	1.34918	1.06118	2.05893	2.82665	2.3302	2.33391	0.212445
SNORA63	12.5922	16.4144	30.673	12.367	20.4009	14.127	17.3786	13.273	8.55705	20.7677
MRPS15	10.9616	6.28849	4.79993	6.6867	7.26777	6.17693	8.38895	7.66064	7.65747	6.7847
CSF3R	3.4947	4.96757	3.32224	1.65682	2.62452	4.04087	15.2101	1.974	2.33546	3.48641
FTLP18	0.627912	0	0	0.220603	0	0	0	0	0	0
RP4-614N24.1	0	0	0	0	0	0	0	0.417724	0	0
GRIK3	1.71058	0.266125	0.081429	0.764528	0.717658	1.63201	0.157784	0.860774	1.15981	0.0592939
MIR4255	0	0	0	0	0	0	0	0	0	0
RNU6-636P	0	0	0	0	0	0	0	0	0	0
RP5-1180C18.1	0	0.167213	0	0	0	0	1.78452	0.324507	0.269533	0
RNA5SP43	0.995146	0	0	0	0	0	0	0	0	0
RPS29P6	0	1.3746	0	0	0	0	0	0	0	0
RP11-422J8.1	2.58952	2.64328	1.7706	1.07518	1.40361	1.24953	0	2.70353	2.64857	3.43811
ZC3H12A	24.8994	18.6081	3.1697	13.3624	9.60744	5.14483	12.625	6.42206	6.31331	8.8476
MEAF6	15.0371	11.5178	14.6391	13.8636	11.2305	11.5306	11.8954	10.4551	9.88173	17.8807
MIR5581	3.64887	8.3049	0	23.0751	3.83928	0	0	0	5.35472	0
SNIP1	7.63664	4.79129	6.40067	6.30221	5.16041	4.94494	5.00453	3.7787	4.76535	4.0475
FTH1P1	3.08645	2.99726	0	2.81932	1.299	0.218432	0.999598	0.363546	2.26468	4.50767
RP3-423B22.5	1.23458	7.49314	12.3809	12.5785	12.557	9.61102	15.9936	3.27191	2.1137	15.7769
DNALI1	7.2224	3.15348	3.5106	1.3205	5.09204	4.35512	3.69959	3.01655	3.46086	0.538169
GNL2	13.5475	12.2123	11.6083	10.6639	10.4853	9.58775	11.4781	7.84398	11.9957	11.6878
RSPO1	0.866029	0.536139	0.260547	0.839757	0.437386	0.845803	0.50486	0.459034	1.95718	0
C1orf109	2.72242	2.27573	2.97835	2.79113	1.82285	1.44502	1.20232	1.42114	2.17918	2.30429
CDCA8	2.48283	1.93747	0.666933	1.5888	0.559798	0.423594	1.72308	1.68418	4.52191	2.42819
EPHA10	2.90083	1.10039	0.404038	0.368023	0.579354	0.142567	1.89201	0.427103	1.29089	0.367759
ACTN4P2	0	0	0	0	0	0	0	0	0.0424528	0
RP11-109P14.2	0	0.232305	0	0	0	0	0	0	0	0
MANEAL	0.616608	1.08971	0.545612	0.229374	0.343474	0.346539	0.35241	0.44859	0.638734	0.397297
RP11-109P14.9	0	0	0	0	0	0	0	0	0	0
YRDC	4.61604	2.94719	3.60713	3.85427	4.3523	3.0547	3.20353	2.38316	2.4193	2.95492
C1orf122	1.91357	1.74213	2.21424	1.13772	1.7553	1.92722	1.9069	2.94747	2.19613	0
MTF1	5.37508	3.51489	3.18086	4.51493	3.21535	3.07025	4.30784	3.43475	2.97299	4.63239
AL929472.1	12.1629	2.21464	0	7.69168	0	5.16471	0	6.44688	1.78491	0
RP11-109P14.8	0.47525	0	1.1915	0.500906	0.666734	0.840854	0	0.139947	0.116238	1.73523
RP11-109P14.10	0	0	0	0	0	0	0	0	0	0
INPP5B	7.07397	4.31537	3.52894	5.78208	4.34182	4.90418	5.84445	3.95358	5.36708	4.74398
RNU6-584P	4.6091	2.09808	8.66662	6.07238	0	1.22322	5.59775	5.08964	0.845482	0
SF3A3	17.2282	13.6032	15.2854	15.0913	13.5347	14.2438	11.4435	14.7299	15.6575	12.2687
RNU6-510P	2.02715	17.5326	15.2468	1.06829	5.33233	3.22794	0	3.5816	0.743711	0
FHL3	7.48346	6.51462	7.80601	4.37551	9.88557	6.49455	3.44971	7.72081	5.97195	0.299162
UTP11L	8.44036	7.33088	8.26977	5.96475	6.60106	7.58686	8.16924	6.42783	8.44732	10.4495
POU3F1	0.18693	0.272292	0	0.472849	0.0393369	0.0793757	0.181621	0.0990811	0.027432	0
RP5-884C9.2	0.320076	0	0	0.674709	0	0.509675	0	0.282758	0	0.876492
RP5-884C9.3	0	0	0	0	0.67752	0.341782	0	0.284421	0.708713	0
MIR3659	0	0	0	0	0	0	0	0	0	0
RP11-214L19.1	0.0958966	0.305568	0	0	0.0504504	0	0	0	0.0351821	0
RNU6-753P	0	0	0	1.07827	0	0	0	0	0	0
RP11-329N22.1	0	0	1.04219	0.584179	0	0	0	0	0.305016	0
RP11-334L9.1	6.5903	0	0	0.11773	0.0587645	0	2.71319	0.246692	0.24588	0
RRAGC	6.71584	6.01772	8.12652	5.44834	3.7895	5.37512	3.70511	4.77246	3.8396	6.0335
RP5-864K19.4	4.262	3.36961	1.68715	2.8371	2.83225	0.952508	1.08973	2.27887	2.46888	2.45705
MYCBP	2.24577	2.476	3.56419	2.25843	2.44968	1.66227	3.00275	2.32976	2.28278	3.61089
GJA9	0.404182	0	0	0.142	0	0.25029	0	0.178529	0.247141	0
RHBDL2	8.52738	2.9412	3.39051	1.66292	2.80634	0.917206	4.74483	2.5553	3.08714	7.20083
RNU6-605P	1.01357	0	30.4936	1.06829	0	2.15196	14.7718	0.8954	2.23113	0
RP11-781D11.1	0	0.854218	0	0.329644	0	0	0	0	0.229488	0
AKIRIN1	16.6935	17.1249	16.2203	19.7413	16.5561	13.6513	14.1629	11.078	13.1279	22.3098
NDUFS5	87.2932	47.829	42.0679	56.6349	49.8125	55.7704	60.1656	62.6453	77.9756	32.8205
MACF1	46.986	37.1719	34.676	45.4794	31.8817	34.3169	34.7039	28.6928	35.509	22.2581
RNU6-608P	18.946	15.3321	15.8332	18.8594	7.75239	10.0563	0	5.57903	3.86158	0
RNA5SP44	26.3377	11.2397	0	5.2049	8.66003	1.74746	7.99678	1.45418	9.66265	0
RP11-416A14.1	7.11775	4.46901	0	10.6062	4.9067	3.38717	0	1.51776	2.1611	2.68843
RP11-420K8.1	2.55028	3.3934	7.3775	5.78944	1.44489	2.91556	3.81209	2.25294	1.58338	0
RP11-420K8.2	4.56108	6.22868	2.85878	11.6176	7.59857	2.01747	3.69296	1.3431	7.53007	10.4083
KIAA0754	25.8715	21.1302	21.3923	10.2423	17.0542	13.4322	18.0687	13.916	14.1939	15.2776
BMP8A	2.07028	1.6492	1.4598	0.818264	2.65482	1.71699	1.25718	1.94321	0.901947	1.77163
OXCT2P1	3.2091	2.6619	0	0.075163	0.750348	1.7412	0.346441	0.944982	0.366284	0.390567
RP11-69E11.4	3.50692	2.96468	2.96065	3.1682	2.93688	3.03906	5.91067	1.86515	2.0218	0.783943
PPIEL	6.32829	5.27101	0	6.66991	4.53347	6.71794	5.88693	3.44944	3.95182	0
PABPC4	26.2286	19.5879	17.3601	19.0194	37.6172	43.3674	25.7189	29.5585	18.511	16.177
RP11-69E11.8	9.13872	6.69215	8.96546	7.53813	7.52527	6.32701	5.79078	5.79166	5.10204	2.17612
SNORA55	282.99	387.562	1170.96	214.513	879.621	586.195	2320.16	326.642	171.946	2167.16
HEYL	33.3944	30.376	35.1287	3.81508	56.1149	27.6105	28.6455	26.2775	14.3292	9.91208
RP1-144F13.3	17.6442	8.19563	51.458	1.13857	14.3973	5.73385	1.7493	3.18103	2.1137	1.97211
NT5C1A	0.395541	0.090026	0	0	0.416182	1.25969	0	0.349424	0.5079	2.70786
HPCAL4	0.405764	0.184705	0	1.47308	0.355782	0.574329	0.766578	0.577511	0.430054	0.12346
PPIE	2.97027	3.55616	4.28445	3.25927	1.92654	2.8076	1.77899	1.79723	2.42823	3.41692
RP1-144F13.4	0	0.175456	2.89904	0	0	0.409176	0	0	0.424229	0
RNU7-121P	0	0	0	0	0	0	0	0	0	0
BMP8B	2.21358	3.13917	0.800436	2.04144	2.08275	2.98254	1.034	2.51959	2.29577	0.349711
OXCT2	0.779331	0.873243	0	0.568662	0.883076	0.445478	0.29123	0.158877	0.615822	0
RP1-118J21.25	0	0.24998	0	0	0	0.194324	0	0	0.268631	0
RP1-118J21.24	4.26491	1.29427	0	0	0	0	0	0	0.521563	0
TRIT1	9.49852	7.9949	6.20057	6.27122	7.69364	8.02864	3.83081	6.45954	7.44295	4.71136
MYCL	1.25351	0.275464	1.46297	0.20501	2.84251	6.63051	0.524962	0.820975	1.11006	0.591827
RP1-118J21.5	0.418341	0.761723	0	0	0	0.296066	0	0	0	0
MFSD2A	3.26723	3.87437	2.06503	0.434068	0.924431	0.408047	1.06704	0.557856	1.87355	2.25553
RP3-342P20.2	2.56679	4.67365	0	0	0.158867	0.320568	0	0.133384	0.997085	0
CAP1	58.6077	38.4891	40.1518	41.1406	26.3636	30.3159	34.8575	42.875	51.4693	37.7255
PPT1	19.415	20.0283	31.6473	16.6568	14.0487	17.2691	19.3143	18.6148	14.9751	20.1413
RP11-115D7.3	0	0	0	0	0	0	0	0.141173	0	0
RLF	11.9526	13.9931	8.17265	15.5533	10.2159	9.89779	6.64094	8.7166	7.27851	8.8306
RNU6-1237P	13.2996	5.58834	23.084	23.722	16.1465	11.9464	14.9099	0.903768	9.7586	0
TMCO2	0.123134	0.336306	0	0.129781	0	0	2.39274	0	0.0903496	0
RP1-39G22.7	3.76489	3.1689	3.20569	2.91995	3.96136	2.48851	3.10582	2.76116	3.17947	3.11237
ZMPSTE24	16.6712	11.0205	17.0566	8.30108	6.67467	10.4755	13.9944	10.5042	11.3331	20.812
RP1-39G22.4	1.39893	1.2736	5.26089	0.368611	1.47193	0.74253	1.699	4.01643	1.79631	3.8308
COL9A2	10.2056	2.80898	2.57848	2.86284	1.97005	1.39973	4.09953	1.44437	3.6571	4.76612
RP1-228H13.1	0	0	0	0	0	0	0	0.200214	0	0
SMAP2	20.3576	27.8151	41.6936	68.332	31.1411	34.1583	49.2165	13.3403	24.4515	29.8365
RP1-228H13.2	1.04752	0.715255	7.87874	0.828052	0.275546	0.834014	0	0.462695	1.15293	0
ZFP69B	3.44088	1.8378	2.0704	2.22433	1.15854	1.41239	4.90331	2.31018	1.78416	2.76393
RP1-228H13.5	1.79012	1.05933	7.74185	2.16977	0.706327	1.0927	1.73928	2.21397	0.459726	8.82369
ZFP69	5.02169	3.16036	1.26744	5.71903	3.01421	2.79066	0.982364	3.543	3.53629	3.32247
RP11-656D10.3	3.98058	0.494176	8.16524	3.05125	4.56906	5.95436	0	1.91808	2.65523	0.990943
EXO5	2.72603	1.32148	0.266277	2.05228	1.78802	0.864404	0.687951	1.12591	1.06506	0.581682
RP11-656D10.5	0	1.38415	0	0	0	0	0	0.67155	0.557783	0
RP11-656D10.6	0.200487	0.182525	0	0.84524	0	0.425663	0	1.06267	0.441323	1.09802
ZNF684	3.02571	1.83642	1.62553	1.59452	3.71421	2.25606	1.3999	1.90924	1.77081	0.197276
RP1-63P18.2	0.868778	0	0	0	0	0	0	2.30246	0	0
GTF2F2P2	0	0	0	0	0	0	0	0.134124	0	0
RIMS3	0.635463	0.385687	0	0.494352	0.318392	0.401541	0.735019	0.307419	0.643898	0.580048
RP4-739H11.3	1.39447	0.42318	0	0	0.48908	0.986887	0	0.615944	0	0
RP4-739H11.4	1.23287	1.47686	1.46413	5.47126	2.18477	1.72208	3.78271	0.859839	1.99969	1.42151
NFYC	9.55772	6.38881	6.59762	7.72379	7.69138	7.5078	5.32674	5.10154	7.64321	6.20539
MIR30E	10.7086	0	0	10.0326	7.51163	3.78933	0	4.20449	1.7461	0
MIR30C1	0	1.11976	0	5.18541	0	1.30569	0	0	0.90248	0
KCNQ4	1.51782	0.810041	0.984136	0.110328	1.10139	0.972319	0.889912	0.832253	1.93937	0.143323
RN7SL326P	0.744667	1.01693	0	0	1.17529	0	0	1.31569	0.2732	0
CITED4	8.82517	9.88863	15.3177	1.78876	26.25	11.9809	9.8937	10.42	3.23774	5.11219
RP5-1066H13.4	0.929648	0.21159	0	0	0	0	0	0	0	0
RP11-348A7.1	0.594278	0	0	0	1.37564	0	0	0	0	0
UBE2V1P8	0.413079	0	0	0	0	0	0	0	0	0
CTPS1	7.42594	7.76607	3.58031	5.75973	8.67494	4.68947	3.42252	4.55846	6.51061	6.67409
SLFNL1	1.90486	2.49725	1.14616	2.19507	3.76802	1.96822	2.3443	1.18916	2.23631	0.9737
SCMH1	13.3909	13.5359	7.96113	10.8967	17.8971	14.0848	10.4037	10.6337	12.8961	10.3807
RP4-635E8.1	2.85182	0.798868	0	1.15606	2.07737	2.0959	0	3.2945	1.93156	0
RP11-399E6.1	0.372841	1.15409	1.68255	0.628748	0.156919	0.158319	1.81126	0.197622	0.328286	0
RP11-399E6.2	0	0.318399	0	0	0	0	3.39799	0	0	0
FOXO6	2.83023	1.62081	0.686679	0.433018	1.58502	1.01765	0.88705	0.24196	0.803878	2.50009
RP11-399E6.4	6.66798	3.54118	6.269	0.292831	6.43128	1.76963	6.74856	1.96352	1.22316	0
RNA5SP45	0	0	0	0	0	0	0	0	0	0
EDN2	0.267153	0.304023	0	0	0.632462	0.141801	0.324458	0.413009	0.686083	0.365784
HIVEP3	4.40973	6.96435	3.18357	6.34304	3.16611	3.01462	1.86933	3.24293	2.69919	2.19172
RP11-486B10.3	2.89156	1.88036	0	5.65992	4.34635	7.01621	0	0.364918	1.81858	0
RP11-486B10.4	1.5706	2.9031	1.07391	1.95636	1.60248	1.36416	0.462423	1.26135	0.977818	3.64926
AL451006.1	0	0	0	0	0	0	18.3375	0	2.76968	0
HNRNPFP1	0.193232	0.35184	0	0.101832	0.203316	0	0	0	0	0
RP11-319C21.1	0.482229	0	0	0	0	0	0	0	0	0
GUCA2B	0	0.333865	0	0.386517	0	0	0	0	0	0
GUCA2A	0.384766	0	0	0.405537	0.404845	0.204228	0	0	6.63458	0
FOXJ3	15.7061	13.2001	9.43609	16.487	15.4061	12.1044	15.8926	9.72223	13.1557	19.1346
RP11-223A3.1	0.331213	0.30154	4.98232	1.39637	0.174249	0.703213	0.804518	0.438895	0.243028	0
RIMKLA	0.402225	0.754571	0.550047	0.231239	0.307792	0.271721	0.355274	0.376864	0.295133	0.46728
RP11-157D18.2	0.275733	0	0	0	0	0.878131	1.33951	0	0.606958	0
ZMYND12	0.149612	0.227013	0	0.157688	0.787096	0.476471	0.242272	0.220281	0.475704	0
PPCS	14.8287	7.9636	20.0506	14.7073	8.94079	11.3641	10.9271	12.6951	12.2559	21.444
CCDC30	2.15876	1.45745	1.33786	1.00556	1.49726	1.29604	2.39596	1.38566	1.28736	0.531372
RP11-163G10.2	0.289976	0	0	0.30563	0.152554	0	0	0.640418	0	0
TMSB4XP1	7.9819	7.78585	21.4408	20.431	10.1981	12.1048	24.9275	4.53296	5.85672	21.8575
RNU6-536P	0	0	0	2.15655	1.07643	0	0	1.80754	0	0
RP11-163G10.4	1.04006	0	0	0.274051	0.273583	0	0	0	0.381571	0
PPIH	4.45386	3.73946	1.86105	7.30223	3.22833	2.83686	1.92328	2.62305	3.84901	5.42062
RP5-994D16.3	5.1427	0	0	5.22673	0.966261	4.28948	0	0.162254	2.69533	2.01181
YBX1	169.304	124.031	126.699	107.963	106.227	155.343	158.985	122.107	173.584	207.813
CLDN19	0.091171	0.0276676	0	0.128124	0.0319762	0.129046	0	0.0268471	0.0222989	0.499323
LEPRE1	4.57861	4.77231	4.86745	3.39339	3.74508	4.0533	3.92984	3.70176	4.0837	3.54431
C1orf50	2.7504	1.78856	3.25076	3.47865	3.0593	2.37751	2.29054	2.11733	2.27758	1.07595
RP5-994D16.9	3.16637	4.11813	8.50546	10.2503	3.09363	2.64105	2.19746	2.3976	4.4807	0
CCDC23	5.47772	3.7	1.99353	2.60735	2.32402	3.28266	0.858412	1.95123	4.5379	0.967749
ERMAP	5.60213	2.62543	3.9113	2.16749	3.08402	2.50931	2.8708	2.61021	3.15664	2.58916
RP11-342M1.3	1.01545	0.801215	0	0.784866	0.925986	0.431191	0.328872	0.418629	0.596072	0
ZNF691	3.63012	2.32739	0.769107	3.23331	1.66769	2.11678	3.47735	1.76152	2.47603	3.36023
RP11-342M1.7	0.111586	0.355562	0	0	0	0	0	0.0492881	0	0
RP11-342M1.6	0.330214	0.225472	0	0.26103	0	0	0	0.145857	0.0605737	0
ATP6V1E1P1	1.28594	0.731709	2.418	0.338841	0.845656	0.34128	0.78089	0.284003	0.471781	3.52141
SLC2A1	10.1974	20.5333	9.39158	5.70296	8.51247	3.31386	11.6265	9.95068	5.11549	41.0318
SLC2A1-AS1	1.95243	0.385126	2.20272	0.788832	0.308147	0.17272	0.474245	0.517437	0.668544	3.56433
RNU6-880P	0	0.931391	7.69466	0	0	5.43019	0	0	0	5.603
RNU6-870P	0	0	0	0	0	0	0	0	0	0
FAM183A	0	0.236438	0	0.136863	0	0	0	0	0.190559	1.42235
EBNA1BP2	8.29987	6.26891	9.24828	5.24875	6.37184	6.2329	7.76548	7.65805	9.18016	8.75459
WDR65	0.59902	0.316656	0.145336	0.122198	0.406631	0.307695	0.0938722	0.0853514	0.184319	0.423316
RNA5SP46	0	0	0	0	0	1.93677	0	0.80586	0.66934	0
TMEM125	3.24229	2.01473	0.387084	0.379702	2.81583	3.7151	1.5001	2.54602	1.92589	2.81862
C1orf210	3.24932	2.23509	0	0.45663	2.50718	1.83967	0.701565	3.06184	4.1326	5.53647
TIE1	2.37116	2.48626	1.35294	2.74046	1.9271	2.86435	2.38327	1.7191	3.49169	0.806048
MPL	1.74899	0.421489	0	0.921701	1.299	0.0546081	2.2491	0.181773	0.830384	0.845189
RP1-92O14.3	2.81531	0.30154	3.73674	2.79274	0.522746	1.05482	0	0	1.94422	0
CDC20	0.590837	1.07581	1.21197	1.13224	0.847731	0.456157	0	0.664301	2.24646	3.23588
ELOVL1	9.57494	7.50077	6.36422	6.14897	4.96701	4.68039	9.30301	6.25541	9.41106	8.78061
MED8	5.91052	3.83303	7.91662	3.96816	3.10948	4.64136	3.34333	3.36172	5.67354	4.43433
RP1-92O14.6	5.39094	2.59031	5.63152	3.47231	5.35713	2.5435	12.3671	1.85204	3.29634	17.2229
SZT2	9.87853	7.58467	5.03565	9.573	8.068	6.34302	6.50503	4.75397	7.76745	3.25168
SZT2-AS1	0.313207	0	0	0	0.329552	0	0	0	0	0
HYI	8.24165	5.23305	4.13254	5.96922	6.09245	5.33919	7.39162	3.21099	7.00868	6.94426
HYI-AS1	1.8077	1.28002	0	0.635093	0	1.06611	0	0.177437	0.884265	0
PTPRF	24.6934	14.8479	6.7593	5.72625	14.3127	13.3671	11.7579	13.6588	21.4384	12.4166
KDM4A	13.2705	6.64777	6.20839	8.47691	6.28003	7.30219	4.62691	6.15146	14.0701	3.82525
KDM4A-AS1	3.5147	3.14821	2.98462	3.46544	3.39988	2.70806	8.26183	1.25198	2.91168	6.20943
ST3GAL3	3.85914	3.89627	3.34913	4.27606	3.93038	3.28266	3.36497	1.96684	3.21283	1.7613
RP11-184I16.4	3.03424	2.54991	7.02199	4.92005	0.982331	2.47774	4.53549	2.47428	0.685038	7.66977
RNU6-1058P	0	6.64392	0	6.40974	5.11904	5.16471	0	4.29792	0	0
RP11-184I16.3	4.8472	3.67745	3.03811	4.68313	4.67514	5.57446	1.96231	3.21154	1.18555	8.84901
SHMT1P1	1.50182	0.987473	1.25507	2.19846	1.75577	1.86	0.81065	0.810774	0.734641	2.28476
ARTN	0.288285	0.112482	0	0.0434068	0.216664	0.131158	0.80028	0.218292	0.120874	0
RP11-7O11.3	3.34097	3.22057	1.47815	3.31419	2.68818	0.834513	10.5021	1.56253	1.73043	0
IPO13	3.81182	3.29386	1.45779	2.6103	2.71914	2.10328	4.28944	2.58738	3.87145	1.76919
DPH2	3.5866	3.97955	3.09099	2.32326	4.7172	2.37964	2.72245	1.98027	4.02974	2.45538
ATP6V0B	3.87079	5.92033	5.12397	4.83042	5.27833	4.10912	7.22086	5.25234	3.49912	7.29261
B4GALT2	3.67977	3.61389	8.0633	0.519158	4.7864	3.35269	3.51897	2.66203	3.23154	0.793437
CCDC24	3.48049	1.96289	3.93826	0.779124	2.43061	1.2425	4.48891	1.55095	1.85321	1.34951
SLC6A9	1.69748	1.1011	1.43632	0.559097	0.647446	0.608172	1.75235	1.01221	0.794022	1.85934
RP5-1198O20.4	0.373604	0.758757	0	0.181741	0.120954	0.396607	0	0.304657	0.527177	1.57396
RP5-1198O20.5	1.05256	0.383303	0	0	0	0.223473	1.02267	0	0.308926	0
KRT8P47	0	0	0	0	0	0	0	0	0	0
RN7SL479P	0	0	0	0	0	0	0	0	0	0
KLF17	0.069924	0.0954891	2.36664	0.0368493	0	0	0	0.0617714	0.0769602	0.191479
RP11-570P14.1	1.21629	0	6.86107	0.640974	1.91964	0.645589	11.8175	0.53724	1.11557	54.9561
RP4-675G8.2	0	0	0	0	0	0	0	0	0	0
RP4-675G8.3	0	0	0	0	0	0	0	0	0	0.516828
RP4-675G8.4	1.59804	0	0	0	0	0	0	0	0	0
RP5-891H21.1	0	0	0	0	0	0	0	0	0.375331	0
RP5-891H21.5	0.41256	0	0	0.144944	0	0	0	0.364459	0	0
DMAP1	11.8284	6.99516	13.3815	11.9929	9.91534	9.83776	8.45311	6.26956	8.82252	6.85289
ERI3	11.6753	8.17926	8.71906	7.94187	6.83926	7.7793	10.0565	5.88851	9.78188	9.75015
ERI3-IT1	6.18952	4.50799	1.33009	4.84613	3.72143	6.00742	3.43642	1.40602	5.0606	0.968531
AL390776.1	1.47927	0	0	7.79563	0	0	0	1.3068	1.08542	0
RNU6-369P	0	0	0	0	0	0	0	0	0	0
RNF220	5.4067	3.26115	4.46226	3.63387	2.93276	2.9708	4.13291	2.40299	4.7146	2.88143
MIR5584	0	0	0	0	0	0	0	0	0	0
TMEM53	1.53584	1.59015	0.2265	0.856983	0.982264	1.18284	0.877776	1.01093	1.2595	0.98958
C1orf228	0.829812	1.1332	0.260053	1.89498	0.254658	0.58727	1.00781	0.488708	0.405917	1.70426
RNU5F-1	101.046	31.516	119.629	171.584	29.5329	15.8914	104.539	192.58	52.8607	871.099
RNU5D-1	58.5077	42.9564	7.09766	84.5422	21.8442	53.0941	32.0905	28.344	32.5438	180.89
KIF2C	0.867828	1.47118	0.225076	1.45086	0.598247	0.381212	1.16301	1.53329	2.1738	5.90015
RP11-269F19.2	0.143093	1.04218	0	0.150817	0	0.45571	2.78058	0.126409	0	0
RPS8	119.194	67.5594	73.1655	109.823	81.7212	110.043	87.7905	107.131	98.1792	70.1231
SNORD55	0	0	0	0	0	0	0	0	0	0
SNORD46	74.5075	99.6588	244.343	250.848	109.234	96.7134	361.958	102.318	55.9654	369.382
SNORD38A	4.6914	1.4237	35.2855	8.24109	1.64541	0	30.3878	1.38147	0	68.5167
SNORD38B	0	0	0	0	0	0	0	0	0	0
RPS15AP11	0.280682	0.511071	0	3.55001	0.295329	0.297964	2.72711	0.495914	0.205951	0
BEST4	1.06953	0.243427	0	0.789083	0	0.227076	0.259788	0.472414	1.21639	0.878633
PLK3	20.578	25.1224	8.28298	11.773	12.3819	14.8973	6.41995	5.42027	4.61746	3.96349
TCTEX1D4	7.09582	12.5263	5.20682	4.46908	6.00931	7.44086	2.10192	3.05781	1.2064	1.89572
BTBD19	17.6638	22.7347	14.7357	7.34206	10.1108	15.6152	12.8414	6.15384	6.52606	10.7301
PTCH2	4.20941	2.84518	1.91881	0.829071	0.939501	1.17357	0.206559	2.04713	1.46633	0.232869
RNU5E-6P	0	0	0	0	0	0	0	0	0	0
RP5-882O7.1	0	0.615178	0	1.42439	0.710978	0	0	0.596933	2.97484	0
EIF2B3	6.97877	4.97803	3.78791	6.14223	4.12568	4.46799	3.32039	5.02107	5.96533	3.34928
AL136380.1	3.1276	1.89826	0	0	3.29081	4.4269	5.06463	0	0.76496	0
RNA5SP47	1.00428	0	0	3.17547	3.17005	7.46277	0	4.43593	0.736888	0
CCNB1IP1P1	0.260944	0.475131	0	0.412546	0	0.415516	0	0.11526	0.0957339	0.714566
RP5-882O7.4	0	0	0	0	0	0	0	0	0.326507	0
MRPS17P1	0.0349732	0	0	0.147444	0.0367982	0	0	0.0308956	0.0256616	0
HECTD3	11.3627	8.44067	8.75709	7.59018	9.30138	8.65193	6.80837	7.27607	13.3051	4.01491
UROD	7.82976	4.79788	4.53001	3.45174	4.75289	3.63643	3.10879	4.85511	6.73943	1.85546
ZSWIM5	2.48046	1.73076	0.408532	1.43122	1.20017	1.47996	2.023	1.40752	2.25844	1.78488
AL359473.1	0	0	0	4.43751	2.21497	2.23473	0	0	1.54463	0
OSTCP5	0.241647	0.659992	0	0	0	1.0261	0	0	0.354617	0
AL592294.1	0	0	0	0	0	0	0	0	0	0
HPDL	0.18214	0.663287	1.82657	1.02385	0.255526	0.515612	0	0.589981	1.82648	0
MUTYH	4.31255	2.26903	1.89561	3.24668	2.50452	1.57557	1.90458	1.50905	3.55474	1.84043
TOE1	3.75266	2.10803	1.50133	2.52462	2.10026	1.2714	2.32729	1.86917	2.89998	0.437287
TESK2	3.7016	1.92981	1.18978	4.43495	1.26496	1.94796	1.99804	1.48129	3.83033	3.98525
RP11-291L19.1	1.01046	0	0	3.19501	0	0	3.27253	0	1.2357	0
CCDC163P	0.158819	0.578361	0.597264	1.50653	0.0835534	0.168598	0	0.280604	0.611801	0.652362
MMACHC	2.24	1.90559	0.828576	1.62555	0.579562	1.87115	1.78392	1.68687	2.26332	1.00557
PRDX1	41.2835	31.8882	20.0152	26.835	22.4	19.1641	44.7231	32.9121	47.6014	59.8733
HMGB1P48	0.183054	0	0	0.38587	0	0	0	0	0	0
AKR1A1	17.1863	12.2937	12.9263	10.2769	11.0713	11.9147	15.5055	10.3799	21.0774	12.6781
NASP	16.711	14.2524	13.5021	21.2442	17.1663	16.8431	11.6707	11.6258	17.8404	16.2658
CCDC17	2.24005	0.98969	1.4866	2.11793	1.10915	0.804315	1.44029	0.727529	2.27209	0.180416
GPBP1L1	18.1732	14.507	16.3935	16.1895	14.8602	13.3982	13.0925	14.6362	17.3652	20.0028
RPS15AP10	13.1818	7.04395	2.15531	18.1218	4.2212	7.6051	1.39211	10.126	13.6671	3.13885
RP11-767N6.2	14.0305	10.8765	2.08967	15.8129	9.93925	10.3229	8.77312	7.11775	17.3281	3.80407
TMEM69	5.3409	2.24733	4.38838	6.14956	2.97509	3.90688	8.50335	4.79749	3.95182	7.12837
IPP	6.35228	4.51894	6.66663	6.1658	5.19158	4.89288	5.02362	3.628	5.18129	4.85442
RP11-767N6.7	5.85771	2.1665	5.50721	7.71741	3.2743	4.46946	9.78202	2.74909	1.7461	12.0305
RP11-630I5.1	0.160743	0	0	0.16942	0	0.17064	0	0	0	0
MAST2	13.9247	14.246	10.6614	3.39813	9.28504	8.85154	10.7343	6.99769	11.4307	6.39326
TMA16P2	0.728559	1.82404	0	0.191972	0.383289	0	3.53934	0.643615	0.668226	7.98031
PIK3R3	4.10711	2.40189	5.14848	3.62239	3.81127	3.60305	2.28621	2.11648	3.91349	3.82706
RP4-533D7.4	1.01201	0	0	2.31106	0.532412	0.89527	4.09697	0.298007	0.866326	0
RP4-533D7.3	1.45309	1.3229	3.64305	1.02102	4.07711	0.514186	0	0.85578	2.48781	0
RP4-533D7.5	0.645817	0.587958	0	0	0	0	0	0	0.236934	0
TSPAN1	15.638	6.95	3.13185	1.17033	2.33667	1.47345	25.1733	9.76841	11.067	6.84153
RP11-322N21.2	0	0	0	0	0	0	0	0	0	0
POMGNT1	9.40589	7.37344	3.75063	3.66098	5.62684	3.304	6.09808	3.8736	6.63662	3.95537
LURAP1	1.35799	1.23633	0.444082	0.746765	0.621243	1.19089	0	0.886707	0.779813	1.9402
RAD54L	1.70402	1.52032	1.28164	1.86784	0.968187	0.506502	0.993374	0.361282	1.67543	3.17305
LRRC41	9.6932	8.49985	11.1667	7.88428	11.4608	7.53187	7.42059	5.10756	7.20666	9.30399
UQCRH	21.3801	13.3775	19.2968	20.1579	18.0784	8.99606	18.1291	19.3681	21.9057	40.0248
NSUN4	5.02861	4.2721	3.30576	4.23733	6.44716	3.30723	4.39597	2.7636	3.41468	7.22144
RP4-603I14.3	3.2544	1.34674	2.22521	2.4946	7.78232	3.1407	1.43726	0.78408	2.605	8.10163
FAAH	5.71779	4.20032	1.48294	1.24685	6.09914	2.88841	1.53253	3.51838	7.11776	3.45545
RP5-1109J22.1	0.457538	0.260342	0	0.0602797	0	0.182141	0.55568	0.101048	0.461614	0.626458
RP5-1109J22.2	0	0.617902	0	0	0	0	0.471024	0	0	0
LINC00505	0.618452	0.844566	0	0.651838	0	0	0	0	0.680684	0
DMBX1	0.529187	0.585014	0	0.0796791	0.159086	0.0401264	0	0.267136	0.471496	2.89824
MKNK1-AS1	1.65654	1.26357	1.01022	2.54817	3.062	2.80415	2.39249	1.3052	1.08408	1.47122
KNCN	0.194779	0	0	0.205294	0	0	0	0	0	0
MKNK1	8.58344	7.0231	4.39245	7.55808	11.6464	17.1425	9.03905	9.52634	5.61049	3.49596
MOB3C	7.14231	6.36765	5.70596	6.22122	6.63892	5.65709	4.94392	4.36439	4.64329	3.74954
ATPAF1	6.00185	4.98823	8.59151	4.7954	5.94837	4.99435	6.20762	4.78898	5.63978	7.84657
EFCAB14	39.7372	31.4583	32.2973	27.4383	22.3968	21.3145	29.7429	25.2649	28.148	35.7361
RP11-8J9.1	2.11415	0.64158	3.5336	1.23793	1.97731	2.24432	1.14117	0.622553	0.861811	0
TEX38	0.850222	1.48359	0	0.896119	1.56553	0.676928	3.09778	0.187773	1.40366	0
EFCAB14-AS1	2.81163	2.90103	7.04905	3.95121	2.95835	1.39288	1.82119	2.48381	2.47564	0
RP11-8J9.5	0.407948	0.495199	0	0	0	0	0	0	0	0
CYP4B1	1.13928	0.547418	0	0.13342	0.799156	0.63831	0.30748	0.027957	1.53257	1.5599
CYP4Z2P	0.753521	1.43439	0	0.866397	2.88306	1.01808	0	0.181545	1.5079	0
RP11-346M5.1	0	0.0836064	0	0	0.193252	0	0	0	0.0673832	0
CYP4A11	0.281404	0.614862	1.05826	1.18638	0.710612	0.119492	0	0.0248594	2.31258	0.462355
CYP4X1	2.60545	1.82985	0.839845	0.588449	0.665771	1.14586	0.361636	0.230167	1.36553	0
RP11-346M5.6	0	0	0	0	0	0	0	0	1.2294	0
RP11-346M5.5	0.904678	1.64725	0	0	0	0	0	0	0	0
RP11-346M5.4	0	2.09808	0	0	0	0	0	0	0.422741	0
RP11-346M5.3	0	0	0	0	0.747911	2.26375	0	0	0	0
CYP4Z1	0.329056	0.898727	0.412489	0.462426	0.403932	0.349317	1.0657	0.0484485	0.885299	0.901083
RP11-184J23.2	0	0.331643	0	0	0.191645	0	0	0	0.200468	0
CYP4A22-AS1	1.42627	1.83952	1.7879	0	0.250116	0.252347	0.577401	0.419992	0.610473	0.650945
CYP4A22	0.745427	0.576847	0.840989	0.0785667	0.588245	0.356096	0	0.164629	0.574306	0.408254
MTND1P34	0.326277	0.297046	0	0	0.171652	0	0	0	0.119703	0
LINC00853	0.331213	0.904619	0	0	0	0	0	0.292597	0.243028	0
PDZK1IP1	4.03456	9.00949	4.00786	0.401166	4.2451	5.2527	17.3811	2.95893	7.20541	11.2566
TAL1	1.26617	0.419175	1.15433	1.73892	0.504637	0.896085	0.465989	0.440638	0.943128	0.315205
RP1-18D14.7	0.189857	0.370387	0.611988	0.428798	0.199764	0.259131	0.395282	0.431283	0.139308	0.148543
STIL	1.12604	2.85677	0.677544	1.07606	0.853056	0.525963	1.67756	1.16718	1.98296	1.97346
CMPK1	49.0661	38.0591	40.9094	29.8343	29.9332	35.0674	60.8704	32.553	45.3424	74.5502
RP11-511I2.2	11.5585	6.18999	3.40923	5.9718	5.96161	3.84947	4.40403	4.80513	4.15739	1.24124
FOXE3	0.497573	0.503327	0	0.116541	0.465367	0	0	0.29304	0.040566	0.302788
FOXD2-AS1	0.785328	1.07245	0.98445	1.10363	0.82631	0.277894	1.48366	0.655223	0.960392	1.91158
FOXD2	0.468304	0.341078	1.05668	0.567622	0.221734	0.298283	1.25126	0.144796	0.549789	1.02592
RP4-666O22.3	2.1187	0.21432	0	0	0	0	0	0	0	0
RPL21P24	0	0	0	0	0	0	0	0	0	0
AL356458.1	0	0	0	0	0	0	0	0	0	0
ATP6V0E1P4	0.452339	0	0	0	0	0	0	0	0	2.47736
AL591415.1	0	0	0	0	0	0	0	0	0	0
RP11-543D5.1	0	0	0	0	0	0	0	0	0	0
TRABD2B	3.20586	5.10054	3.0433	0.442868	7.12292	3.7667	2.94849	2.44714	2.15818	0.93755
RP11-543D5.2	0	0	0	0	0	0	0	0	0	0
FLJ00388	0	0	0	0	0	0	0	0	0	0
RP11-330M19.1	2.60489	3.7503	0	0.446943	4.97173	2.8939	0.294292	1.28438	1.06679	1.32711
RP4-683M8.2	0.782599	1.06873	0	0	0	0.830785	0.475233	1.20987	0.287116	0.535765
RP11-193P11.3	0.749767	2.73038	0	0.395121	3.15557	1.59186	0	0	2.47564	0
CYP46A4P	0.409985	2.61278	0	0	0.43138	0	0	0	0	0
SKINTL	0.653528	1.58661	1.22885	0.229603	0.687632	1.04065	0	0.336777	0.759251	1.78961
AL109659.1	0.573121	2.78279	0	0	0.804037	0	0	0	1.68211	26.1571
RP5-1024N4.2	1.21629	3.69107	0	0	1.27976	1.72157	0	0.71632	0.892453	0
SLC5A9	10.4276	3.12052	1.8155	1.65367	5.73987	3.94614	4.10419	1.59928	9.84748	2.24738
RP5-1024N4.4	2.15793	1.19067	0	0.413531	1.51369	0.971854	1.90604	0.462142	2.3031	2.14882
SPATA6	10.0678	4.92893	5.99646	2.54044	5.75502	5.6489	4.50361	3.52154	6.38049	3.04635
PPP1R8P1	5.55718	2.38647	0.788629	2.87333	2.20648	1.00178	0	0.648393	2.76968	1.72276
RNU6-723P	1.02305	0.931391	0	1.07827	5.38217	1.08604	0	5.42261	1.50132	0
RP11-329A14.1	1.56753	1.10996	0.654995	0.550717	1.46607	1.94139	1.26918	1.30784	2.17256	1.90778
RNU4-61P	0	0	0	0	0	0	0	0.903768	6.00529	0
RP11-329A14.2	0	0	0	0	0	0	0	0	0	0
AGBL4	1.0453	0.436173	0.21839	0.336639	0.336064	0.246591	0.282115	0.243682	0.085221	0.477072
BEND5	1.94561	0.978875	0.385093	3.23785	1.50842	2.50022	1.24365	1.22123	1.80327	0
RP11-141A19.1	0.153529	0.139774	0	0.48545	2.58465	0.651927	0.745843	0.271257	0.112652	0
RP11-141A19.2	0.580209	0	0	0	0	0	0	0	0	0
AGBL4-IT1	1.06484	2.13278	0	0.224465	2.68899	0.226082	0	0.564415	0.312532	0
RP5-926E3.1	1.67124	1.90189	0	0	3.07728	0.443534	0	0.369096	0.613136	0
ZNF859P	0.779514	0.760367	0.837567	0.293426	0.527266	0.472863	0.540983	0.147563	0.16342	0
AL645730.1	0	0	0	1.42439	2.84391	0	0	0	0	0
AL645730.2	0.348433	0.740172	0	0	1.03874	0.0616477	0	0.102603	0.0426105	0
MTND2P29	2.39125	0	3.99674	0	1.3978	0.282053	0	0.234716	0	0
ELAVL4	0.789115	0.589102	1.89926	0.266148	0.929929	0.301573	0.230011	0.390382	0.208445	0.864361
RP11-492I2.1	2.53101	0.576063	0	1.00036	0	0	1.53695	0.279489	0	0
RP11-567C20.2	0	0.348457	0	0	0.268481	0	0	0.112708	0	0
RP11-567C20.3	0	0	0	0	0	0	0	0	0	0
RP11-183G22.1	0.124393	0	0	0	0	0	0	0.10989	0	0
HMGB1P45	0.167636	0	0	0	0	0	0	0	0.369008	0
FCF1P6	0.183977	0	1.38375	0	0	0	0	0	0	0
DMRTA2	0.0678859	0.0618039	0	0.0357753	0	0	0	0.0299855	0.0498113	0
RP5-850O15.4	0.392351	0.7144	0	0.827063	0	0.833018	0	0.346606	0.575776	0
FAF1	11.7099	8.54002	8.29117	11.4652	8.68816	8.76568	9.90216	7.79064	9.26367	7.85995
RP5-850O15.3	20.4569	16.0484	21.2789	24.0843	15.3418	9.70309	21.1446	14.9957	15.3296	11.9189
RNU6-1026P	1.01357	1.84553	0	3.20487	0	2.15196	4.92395	0	3.71855	0
RNU6-1253P	0	0	0	11.9354	7.94334	0	0	0	0	10.3366
PHBP12	3.50939	3.8094	1.0152	5.54826	6.67495	3.58218	1.96715	2.62327	3.46637	0.739236
MRPS6P2	3.8461	0.808044	0	3.7419	2.80164	1.25628	0	1.04544	2.38791	6.48131
CDKN2C	2.14445	0.750895	2.97768	0.973631	0.798403	0.910596	2.08355	1.34067	1.98502	1.4455
MIR4421	0	0	0	0	0	0	0	0	0	0
C1orf185	0.399876	0	0	0	0	0	0	0	0.146705	0
CFL1P2	0	0	0	0	0	0	0	0	0.117428	0
AL162430.2	0	0	0	0	0	0	0	0	0	0
AL162430.1	0	0	0	0	0	0	0	0	0	0
RP11-296A18.3	0.277598	0.252727	0	0.292583	0	0.147345	0.224762	0.081744	0.16974	0
RNF11	21.0026	17.3014	34.2834	12.9344	16.8599	14.5537	17.0335	16.0759	12.7865	23.2357
RP11-296A18.5	2.62718	2.50571	0	1.97786	2.63265	1.06245	2.43102	1.32622	2.93745	1.37033
RP11-296A18.6	8.55596	9.39313	3.78542	4.77415	2.64778	2.13712	4.88999	2.22306	5.17007	0
TTC39A	4.59519	4.47091	1.67093	0.443656	2.01765	0.844051	3.86258	1.96257	1.67299	2.8817
RP11-275F13.1	1.16453	0.489323	0	0.18883	0.565524	0	0	0.15827	0.262916	0
EPS15	31.3858	25.9343	36.8541	35.8456	25.8545	25.485	20.4939	20.8108	21.4444	20.246
RP11-275F13.3	4.35572	3.235	0.862124	5.67815	1.92969	2.677	1.11369	2.5315	2.52317	1.88331
RNU6-877P	5.11523	3.72556	7.69466	10.7827	10.7643	15.2045	4.96996	1.80754	7.50661	16.809
RP11-253A20.1	2.09891	3.38076	8.50044	4.93493	5.43615	1.54256	0.784345	1.4263	2.25088	6.18974
RP11-191G24.1	2.52968	3.76861	1.72968	3.87816	3.3876	2.68543	14.5236	3.04737	10.6307	5.03799
RNU6-1281P	6.2552	0.949132	0	2.19762	1.09694	0	5.06463	1.84197	7.6496	74.2264
CALR4P	0.578573	1.05348	0	0.853728	0.243506	0.491357	3.93499	0.408893	2.80189	3.16871
OSBPL9	16.6467	11.3309	14.2011	11.7754	15.5758	14.2678	12.5375	10.8961	10.0339	16.8879
GAPDHP51	2.18932	1.89352	0.823329	1.26913	2.30357	2.78894	3.19072	0.870329	1.04417	2.39808
SLC25A6P3	0.622674	0.793642	1.87333	0.393772	2.22757	1.32202	2.41996	0.550075	0.456887	0.682049
SNORA26	22.7389	39.5149	100.216	43.1396	42.1425	35.4039	169.768	23.7529	13.6405	145.511
NRD1	25.2703	19.8143	23.2607	23.8106	17.958	20.6815	14.2206	18.5985	19.7192	20.1984
RP4-657D16.3	3.61618	3.0132	4.14891	3.81139	4.19182	3.25325	6.84831	1.62435	2.42851	5.70652
RP4-657D16.6	3.51855	1.4237	14.7023	7.82904	2.87946	5.8103	1.89924	3.45369	4.01604	6.42344
MIR761	3.1276	0	0	0	0	0	0	0	0	0
TSEN15P2	3.66925	2.78377	6.8994	5.80099	2.57382	1.94759	10.3981	0.810362	2.91668	0
AL589663.1	0	0	0	0	0	0	0	0	0	0
RAB3B	2.86364	3.32093	4.99997	0.134742	1.88317	0.968082	8.15648	2.27377	1.36328	5.97467
RNA5SP48	0.868778	0.790943	0	0	0	0	4.22053	0	0	9.5162
RP11-91A18.1	1.2803	1.1656	0	0	0	0	0	0	0	0
RN7SL290P	0.734671	0	0	0	0	0	0	0	0	0
TXNDC12	8.38335	6.12229	11.5674	6.96066	7.04397	5.98637	10.4013	8.28504	6.01853	6.60629
KTI12	2.55463	2.26762	1.92142	2.75985	2.35195	3.4577	1.86156	1.46691	2.62425	1.39911
RP11-91A18.4	0.718281	0.523143	1.08048	0.605644	0.604611	0.152501	1.39576	0.507628	0.527039	0
TXNDC12-AS1	2.51968	2.03906	0	5.31139	0.883721	2.67482	0	0.741968	1.23254	0
BTF3L4	6.19859	6.65275	8.47665	6.7248	5.58487	5.19087	6.71135	6.00581	4.09473	9.55729
ZFYVE9	10.6318	7.01163	6.99881	5.34203	10.9783	9.73112	7.79068	7.74815	9.9947	5.31317
RN7SL788P	0	0.318399	5.26089	2.58028	2.20789	2.59886	0	1.54478	0.256616	0
RP4-800M22.1	0.321959	2.63803	0	0.678678	0.67752	1.36713	1.56408	1.70653	0.94495	0
RP4-800M22.2	0.911132	0.592502	1.95798	2.19501	2.60213	1.38176	1.89698	1.26485	0.477531	0
PDCL3P6	1.39546	1.4116	0	2.12447	0.978853	0.822989	0	2.19157	2.95799	0
RP4-800M22.4	1.38916	0.505882	0	2.04981	0.876993	2.06457	2.69942	0.736319	0.40772	4.56488
DNAJC19P7	3.18215	1.44853	0	0.670786	4.01785	1.01342	3.09178	1.40557	1.40094	3.48559
ANAPC10P1	2.75634	1.43394	1.48081	1.45257	3.10733	1.25402	0.95645	1.39141	2.16693	0
CC2D1B	7.54031	6.51887	5.93509	7.63932	7.30339	5.6001	7.59593	4.27296	5.71499	2.08084
RP11-155O18.6	1.39982	0.509764	0	2.36062	1.1783	0.297202	2.72013	0.989291	0.616272	3.0666
PLA2G12AP1	0.192722	0	1.44952	1.01563	0	0.204588	0	1.36202	0.14141	1.05549
ORC1	0.450763	1.38897	0.521589	1.31565	0.401318	0.257663	0.673787	0.704521	1.1449	0.379804
PRPF38A	11.6083	10.5859	14.2606	18.0669	10.1784	9.59141	9.86878	8.16969	10.505	11.0198
ZCCHC11	11.8055	10.028	10.0127	22.6349	9.89031	8.40752	7.22223	8.00537	6.31201	7.25391
RP11-25O10.2	1.20029	0.4371	0	3.79524	0	0.764513	0	1.06034	0.176142	0
EEF1GP7	0.155713	0.283524	0	1.96942	0	0.661201	3.02581	0	0.228509	0
GPX7	3.43093	4.12544	1.46067	9.21092	3.33752	4.46682	7.86201	4.51777	2.61244	1.77268
FAM159A	2.13869	3.97364	0.984843	15.549	1.33181	0.509675	2.12036	2.69905	1.15293	0.239043
SELRC1	7.87171	5.15091	0.925088	7.51884	3.55888	4.70047	3.88383	4.07457	5.59538	3.03128
NDUFS5P3	0	0	0	0	0	0	0	0	0	0
RN7SL62P	1.11321	0	2.79094	0.782205	0	0	0	0	0	2.03227
ZYG11B	8.23895	5.76519	12.0326	5.45191	6.95755	6.0148	9.39094	6.30084	5.6834	9.34584
RNU2-30P	3.10542	0	0	0	0	0	0	0.685838	1.1393	0
RP11-159C21.4	8.90163	5.25673	28.9522	17.2429	13.9227	11.2375	18.7002	10.4142	10.5917	51.3875
RNU6-969P	25.0208	13.2878	7.84122	9.88931	14.2602	23.2412	10.1293	8.28884	7.6496	0
ZYG11A	0.186563	0.0849244	0	0.442428	0.36806	0.0495126	0.566453	0.0412029	0.359339	0.127721
RP4-631H13.2	0	0	0	0	0	0	0	0	0.21137	0
ECHDC2	15.7468	8.45947	10.3829	8.80015	18.6922	14.0684	11.2388	6.46762	11.0163	9.64614
RP4-631H13.6	41.9098	29.0434	18.8189	24.3936	46.7295	49.8026	9.11633	16.0251	28.9155	130.182
RP4-631H13.4	0	3.98635	0	0	0	0	3.03878	0.55259	0.917952	0
SCP2	13.1807	9.16789	14.4739	5.94589	8.68172	9.15096	13.2546	9.23367	13.1241	18.5523
MIR1273F	2.21143	2.01331	0	5.82703	3.49025	14.0856	10.7432	1.9536	7.30189	0
MIR5095	0	0	0	0	1.30885	0	12.086	1.0989	0	0
MIR1273G	0	0	0	2.30751	5.75892	0	0	0.967032	0	0
RP4-631H13.5	0.277129	0	0	0.292089	0.291591	0.882577	2.69259	0	0.203344	0
RP11-334A14.2	0	0	0	0.455129	0	0.458406	0	0.190736	0.792118	0
TUBBP10	0	0	0	0	0.0885306	0	0	0	0.0617377	0
PODN	22.8571	18.9289	30.0334	3.91841	18.3271	31.5486	16.3884	13.725	28.9795	4.14763
RP11-334A14.5	0	0	0	0	0	0	0	0	0	0
HIGD1AP11	0	0	0	0	0	0	0	0	0	0
SLC1A7	2.06686	0.729153	2.13751	0.435687	1.93006	2.2764	0.75306	0.639058	1.81987	0
RP11-334A14.8	0.35104	0.159795	1.32014	0	0.246239	0	0.284226	0.0516853	0.257576	0
CPT2	2.80022	2.72516	2.42084	2.51037	3.01408	2.2551	3.12723	3.04241	4.62889	2.29161
RP5-1024G6.2	0	0	0	0	0	0	0	0	0	0
C1orf123	4.51331	3.28716	5.68825	4.93694	3.41402	4.37682	2.84441	2.88795	4.08138	3.87477
RP5-1024G6.7	0.182901	0.194267	0	0.257032	0.0641484	0.097081	0	0	0.0671017	0.333902
MAGOH	9.95146	9.26425	4.50214	12.4602	8.34512	6.43382	5.45235	7.99801	10.047	4.91746
RP5-1024G6.5	0.834203	0.33754	0	0.0976929	0.585157	0.491981	0.450285	0.736942	0.476076	2.03055
RP5-1024G6.8	4.57575	2.56357	4.16013	2.0669	0.529069	1.54799	1.46565	2.30986	2.65645	5.23238
LRP8	3.82056	2.42212	0.81437	2.2824	0.699826	1.78981	1.87857	2.25463	3.46161	5.92998
RP4-784A16.1	0	0	0	0	0	0	0	0	0	0
RP4-784A16.2	0.162172	1.0335	0	0.341853	0	0.344314	0	0.143264	0.594969	0.888179
RP4-784A16.3	0	0.420501	0	0	0	0.980641	0	0	1.01672	0
RP4-784A16.4	0.582266	0.397575	0	1.2274	0.918976	0.772646	0	1.80033	1.70895	0
RP4-784A16.5	0	0.35153	1.45208	3.66271	0	0	3.75158	0.511657	2.12489	1.05736
RP11-117D22.1	0	0	0	0.602482	0	0	0	0	0	0
RP11-117D22.2	1.03027	0.234491	0	1.08588	0	0	0	0.455074	0	0
SLC25A3P1	0.830336	0.0629955	0	0	0	0	0	0	0	0
DMRTB1	0.493494	0	0	0.236425	0	0	0	0.0396325	0.0658367	0.245705
GLIS1	0.622851	0.460727	0	0.164118	0.532475	0.3306	0	0.206337	0.828344	0.213201
RNU7-95P	0	0	0	0	3.59932	0	0	1.51099	1.25501	0
NDC1	3.43214	2.98879	3.0464	3.4152	2.91591	2.69299	2.69259	3.23913	4.53613	10.7412
SNORA58	16.8615	31.6764	108.704	33.8509	52.661	41.4818	136.522	25.2989	15.7107	124.595
AL049745.1	1.5638	1.4237	0	9.88931	1.64541	0	0	4.14442	1.14744	0
RP4-654H19.2	0	0	0	0	0	0	0	0	0	0
YIPF1	5.81493	5.42631	5.46699	4.6477	4.58878	3.65234	6.35601	5.52223	5.58228	5.30784
DIO1	0.863448	1.39749	0.360793	2.07291	1.00945	0.560152	0.699105	0.381389	0.809543	1.83902
HSPB11	6.05514	7.14488	17.3011	10.3752	6.01519	5.74566	11.6677	5.82729	5.41098	9.2633
LRRC42	5.35752	5.00154	2.04893	1.91415	4.20394	2.7955	6.83757	3.97081	3.43137	5.47053
HNRNPA3P12	1.54468	0.187505	0.774533	1.08537	1.08352	1.09319	2.00108	0.272916	1.13341	3.94793
LDLRAD1	0	0.10693	0	0.123793	0.123582	0.124685	0.570586	0	0.77563	0.643263
AL353898.1	0	0	0	0.400609	0	0	0	0	0	0
RP4-758J24.5	2.53031	1.53574	0.453125	0.761972	1.07762	1.40701	4.97543	2.39496	1.32615	5.93912
TMEM59	30.6589	20.7902	30.1121	17.8504	23.335	24.9972	28.4063	30.0394	29.5502	29.5721
AL353898.2	1.38644	1.7786	3.31796	4.64955	1.85665	1.27111	0.306152	2.39392	1.34099	0
TCEANC2	2.4426	1.60795	2.26112	2.93092	1.34434	2.0345	3.37729	1.89224	2.4678	4.7336
MIR4781	0	0	0	0	0	0	0	0	0	0
RP4-758J24.4	0.459941	0	0	1.93908	0	0	0	0	0.337482	0
AL353898.3	1.71711	3.12655	0	3.16716	0.45168	2.27855	0	1.51691	2.20488	0
AL161915.1	1.35067	1.11788	0.923532	2.97659	0.387588	0.716919	0.596507	2.06098	1.57668	0.672485
CDCP2	0.245361	0.223379	0	0.0369437	0	0	0	0.0309648	0	0
RP11-446E24.4	0.122354	0	0	0.0859726	0	0.0432958	0	0.072059	0.0299258	0
AL357673.1	2.30022	1.6454	1.54471	2.59757	2.54992	2.57267	0.997723	1.45145	2.20016	3.37441
CYB5RL	0.806444	1.16513	0.263718	1.86626	1.56793	1.80525	0.34067	0.898268	1.06768	1.34422
MRPL37	8.4337	7.71729	3.23635	8.2087	6.11206	8.35916	4.38974	8.28667	9.18763	4.24189
SSBP3	11.0367	9.99067	8.03324	6.88676	6.89704	7.22536	9.25819	6.53075	9.45041	10.6668
SSBP3-AS1	1.06588	0.873349	0.801683	0.786394	1.5701	0.905207	3.10683	0.376643	1.09493	0
RP5-997D24.3	1.87206	1.34553	2.96428	1.35003	1.34772	0.941363	0	0.348166	0.795255	0.539623
RP4-705F19.1	0.378775	0.68968	0	0	0	0	0	0	0	0
AC099796.1	0	0	0	0	0	0	0	0	0	0
RP5-866L20.1	0	0.145913	0	0	0.674544	0	0	0	0	0
RP5-866L20.2	0	0	0	0	0	0	0	0	0	0
HNRNPA1P63	0.227344	0	0	0	0	0	0	0	0.166814	8.71577
ACOT11	2.86889	3.51989	1.60148	0.602389	3.69071	2.42691	2.17767	1.8909	6.01912	4.97146
FAM151A	1.85628	0.596462	0	0.805613	0.861684	1.1012	1.06092	0.723465	2.00301	0
RP11-240D10.4	2.10849	1.11976	2.64311	0	0.369754	1.11916	0.853589	0.776109	3.35207	12.5101
MROH7-TTC4	0	0.11245	0	0	0	0	0	0	0.0793012	0
MROH7	0.653023	1.02389	0.363822	0.101967	0.6871	0.500667	1.11621	0.288443	1.07366	1.52331
TTC4	0.993171	0.988959	0.466872	1.3739	0.555155	0.494213	0.904655	0.27418	0.569328	0
PARS2	0.746253	0.38216	1.754	0.786538	0.588897	1.03976	0.906325	1.03007	1.47158	2.04353
TTC22	2.98297	1.97507	1.0878	2.00073	1.36959	1.34342	1.31739	1.96441	2.90508	1.28716
RP11-67L3.2	1.27657	4.06771	0	3.70008	2.35058	3.04914	0	1.6916	0.936685	1.74787
C1orf177	1.97125	0.112165	0	0.194781	0	0.326972	0	0.217677	1.49161	0
DHCR24	9.73634	10.592	2.78089	3.22147	3.81248	2.69516	11.9745	5.92283	12.2805	13.9047
RP11-67L3.5	0	0	0	0	0	0	0	0	0	0
RP11-67L3.4	0	0	0	0	0	0	0	0.758456	0.419978	0
TMEM61	0	0	0	0.210347	0.104994	0	0	0.0881524	0.292874	0
RP11-12C17.2	0	0	0	0	0	0	0	0	0	0
BSND	0.252226	0.0574072	0	0.0664604	0.0331735	0.0334695	0	0.0278523	0	0
PCSK9	1.0177	0.656285	0	0.0893862	0.446168	0.810268	0.411998	0.20603	0.762293	1.39342
USP24	21.4949	18.7775	13.0799	32.4407	19.5965	15.9004	16.9419	13.6944	16.9999	14.901
RP11-101C11.1	0	0	0	1.98923	0	0	0	0	0	0
GYG1P3	0.440507	0.10026	0	0.69643	0	0	0	0	0.161611	0
MIR4422	0	1.20071	0	0	0	0	0	0	0	0
GOT2P1	0.0836257	0	0	0.35256	0	0	0	0.0738756	0	0
RP4-633H17.2	0	0.164183	0	0	0	0	0	0	0	0
RN7SKP291	0	0	0	0	0	0	0	0	0	1.8334
RNU6-830P	0	0	0	0	0	0	0	0	0	0
RP11-466L17.1	0	0.0245284	0	0.0567931	0	0.0572021	0	0.0714028	0.0197688	0
RP11-90C4.1	0.509144	0	0	0	0	0.180164	0	0	0.249057	0
RP11-90C4.2	0	0.78969	0	0	0	0	0	0.306508	0	0
PIGQP1	0.509144	0.231765	0	0	0	0	0	0	0	0
RP11-90C4.3	0	0	0	0	0	0	0	1.28084	0.177309	0
RP1-158P9.1	0.149748	0	0	0	0	0	0	0	0	0
RP4-710M16.1	0.245991	0.111976	0	0	0	0.130569	0	0	0	0
RP11-504A18.1	0.40513	0.147533	0	0.1708	0	0.430074	0.787248	0.71579	0.594528	0
AC119674.1	0	0	0	0	0	0	0	0	0	0
RP4-710M16.2	2.61112	1.46288	0	2.54037	1.69069	1.70578	0.975754	1.24206	1.03164	0
PPAP2B	11.1413	13.5367	12.9278	10.8042	11.1779	17.0594	8.85304	7.55551	11.2747	9.98067
RPL21P23	1.90376	5.84954	0	7.52447	1.00155	2.77884	1.15606	3.78404	2.09532	5.21322
RP11-377K22.3	0	0.920636	0	0.266456	0.798003	0	0	0	0	0
RP11-377K22.2	1.55271	0	0	3.27306	1.63374	4.12078	0	0	0.569651	0
PRKAA2	2.07291	1.00224	2.9068	0.703583	2.60005	2.47406	3.75499	2.84512	2.68968	8.46654
C1orf168	0.661569	0.580787	2.66564	0.0249029	1.46677	0.702303	0.114782	0.354836	0.381407	0.258805
RP11-378I13.1	0	0	0	0	0	0	0	0	0	0
C8A	0.0464627	0.4653	0	0.0489708	0	0	0.451431	0.082091	0.375012	0.763397
C8B	0.120336	0.146074	0	0.0422775	0	0	0.779459	0	0	0
RP5-1103B4.3	0	0	0	0	0	0	2.61534	0	0	0.982821
AL161740.1	0	0	0	0	0	0	0	0	0	0
DAB1	0.46041	0.34295	0.839489	0.676429	0.132119	0.784975	0	0.295804	0.911107	0.076411
RP6-102O10.1	0.927678	0.422283	0	0	0	0	0	0.136586	0.113447	0
RP11-243M12.1	0	0	0	0.961461	0.63988	0	0	0	0	0
AL137855.1	0	0	0	0	0	0	0	0	0	0
RP4-737A23.2	0.261693	0.190598	0.590482	0.551639	0.468093	0.194464	0	0.138709	0.249622	0
HNRNPA1P6	0.113672	0.206976	0	0.599041	0	0.362012	0.552218	0.200837	0.25022	0
RP11-393I23.2	0.314558	0	2.36589	0.331538	2.97875	2.6714	1.52812	1.11153	1.61565	12.0593
RP11-393I23.4	0.353116	0.96444	0	1.30262	2.41503	0.374858	0	0.467919	0.259099	0
RP11-393I23.3	2.32906	0.7068	0	6.54611	0	0	0	2.74335	0	4.25192
RP11-414C16.1	0.339957	0	0	1.43323	0	0	0	0	0	0
OMA1	7.3311	9.22072	3.98599	15.8881	8.61205	6.9386	5.29212	6.73645	7.73395	7.25617
RP4-592A1.4	0	0.236719	0	0	0	0	0	0	0.381571	0
RN7SL713P	1.44034	0	0	0	0	0	0	0	0	0
TACSTD2	35.9946	39.0346	42.9978	1.89689	29.9085	21.8589	48.087	44.4236	35.6161	44.9351
RP4-592A1.2	4.28345	10.1103	19.0917	4.68189	3.00465	3.70512	3.08282	4.20449	3.25939	6.08209
MYSM1	15.8969	17.7954	23.3973	22.4477	15.6956	15.8356	12.1969	12.7884	14.2345	16.9701
AL136985.1	1.25823	1.1455	0	0	0	0	6.11248	0	1.84645	0
JUN	154.821	114.693	55.2852	55.3426	129.433	120.23	57.9665	56.7815	58.1908	41.1595
RP4-794H19.2	0.682335	0.709947	0.733151	0.102738	0.820505	0	0	0.0861115	0.500664	0
RP11-63G10.3	2.86453	1.86278	3.07786	6.46964	4.52102	1.08604	0	0.723014	2.85251	0
RP11-63G10.2	1.38565	0	0	1.75254	0.874772	0.294192	0	0	0.203344	0
RP4-794H19.1	1.31464	1.27665	0	0.923741	0.922165	1.11647	0	1.47107	0.900313	0
PHBP3	0.668291	0.608418	0	0.140873	0	0	0	0	0	0
RP4-794H19.4	0.293082	1.20071	3.30654	0.463354	0.154188	0.155564	2.84758	0.776732	0.430098	0
RP11-145M4.1	0.640152	0	0	1.34942	0	0	0	0	1.40914	0
RP11-145M4.2	1.03596	2.82943	0	2.91168	0.363339	0	3.35512	0	0.506756	18.9123
RP11-145M4.3	0.702832	0.639864	2.64311	2.22232	0.369754	0.373053	0	0.620887	0	0
RP11-470E16.1	0	0	0	0.0567233	0.226506	0	0	0.0950867	0.118467	0.29475
RP11-467C18.1	0.323864	1.17939	0	0.682694	1.36306	0.343805	0	0	3.08926	0
FGGY	3.70803	2.44787	1.18959	2.59312	3.79059	3.19011	2.90267	2.4529	3.52024	1.34745
MIR4711	17.2018	0	11.7618	0	3.29081	1.66009	15.1939	0	0	0
RP4-782L23.2	1.28448	1.1694	0	1.20339	2.10234	0.757536	0.693333	1.00864	1.15193	2.34493
RP4-782L23.1	2.80169	1.82192	0	0.632771	1.47395	3.61152	0	1.59109	2.05574	0
HOOK1	5.08549	6.40612	6.85606	4.58467	11.3748	8.14885	4.58369	7.89731	5.52682	11.6488
CYP2J2	2.16003	1.19991	1.65216	0.38587	1.2712	1.36027	2.31211	1.06729	5.13086	2.20559
RN7SL475P	0	0	0	0	0	0	0	0	0	0
C1orf87	0.198039	0.0901482	0	0	0	0	0	0	0	0
PGBD4P8	0	0	0	0	0	0	0	0.344139	0	0
RP11-575B7.3	0.641089	0	0	0	0	0	0	0	0	0
RP11-776H12.1	0.304411	0.166283	0	0.320843	0.128118	0	0	0	0.134017	3.33438
RP11-436K8.1	0.513706	0.255099	0	0.147665	0.0491375	0.198304	0	0.123767	0.171333	0.255768
NFIA	18.2242	15.8123	21.3557	9.39175	20.5206	23.6003	16.7284	13.4221	20.5382	15.6056
RP4-668G5.1	0.415769	0.37852	0.446733	0.0626019	0.12499	0.567474	0	0.157412	0.435815	0
AC096534.1	0	0	0	0	0	0	0	0	0	0
RP4-802A10.1	8.15172	10.39	8.75881	6.87342	11.7629	14.8348	7.92022	8.64156	10.7664	8.92903
RP5-833A20.1	12.1629	8.0703	9.30315	7.17021	12.7976	11.5987	29.0429	3.82442	10.1346	7.90329
AC099791.1	0	0	0	0	0	0	0	0	0	0
RP11-430G17.1	0	0	0	0.322728	0	0	0	0	0	0
TM2D1	10.1409	9.97311	12.3887	14.9762	10.4195	9.81726	10.4121	8.22223	8.98439	15.651
RP11-430G17.3	0.769082	0	0	0.2702	0.269739	0	3.7362	0.226471	0.752419	0
INADL	17.9449	14.4234	6.10884	12.6997	20.8419	16.4226	15.0865	13.4385	16.82	17.6884
RNU6-414P	5.26279	15.3321	7.91662	1.10938	15.5048	5.58683	0	4.64919	6.17852	0
RNU6-1177P	6.31535	5.74955	0	1.10938	16.6123	3.3521	10.2267	0	3.08926	0
LAMTOR5P1	0	2.95285	0	0.427316	1.70635	2.15196	3.93916	1.07448	0.297484	2.22045
RN7SL180P	5.24837	2.04778	2.81962	3.16097	4.73336	1.1939	0	0.993526	6.05156	8.21261
MIR3116-1	0	5.38696	0	0	1.55646	4.71105	0	0	1.08542	0
PIGPP2	0.239009	0	0	0	0	0	0	0	0	0
RPS15AP7	0	0	0	0	0	0	0	0	0	0
L1TD1	1.47889	2.01959	0.641721	0.539557	0.179545	0.301912	0.276324	0.351739	0.313019	0.15576
RP5-1155K23.4	0	0	0	0	0	0	0	0	0	0
KANK4	1.48273	2.1665	2.20289	0.115761	2.85057	2.60395	0.800347	1.9567	0.2552	0.501272
RNU6-371P	0	1.84553	0	0	0	0	0	3.5816	0	0
USP1	10.451	10.1225	20.8584	15.2643	8.21352	8.55939	13.5972	11.3422	11.5874	12.657
DOCK7	7.60111	7.9925	8.70806	5.04031	6.05923	5.64304	5.86906	6.09231	7.04737	4.96246
RP11-293K19.1	6.43918	5.86228	51.8905	2.42385	0.483943	0.976521	22.344	4.46947	3.7123	2.51899
ANGPTL3	1.482	2.08517	5.5733	1.1005	1.80741	1.68052	3.76341	1.01166	1.55699	1.10681
AL138847.1	1.56984	2.91336	1.8165	2.22732	3.36705	2.30745	1.17327	1.54682	1.99362	3.96815
RP5-849H19.2	1.6039	3.65051	1.50793	0.84524	0.843798	0.851326	7.79174	0.708448	2.79504	0
RP11-230B22.1	0.802275	0.811554	0	0.563723	0.28138	0.189261	1.7322	0.236246	1.7006	0.488209
ATG4C	4.75174	4.35807	4.23577	7.38253	2.40726	5.64216	3.59084	6.87183	4.33887	7.51811
RP4-771M4.3	0	0	0	0	0	0	0	0	0	0
RP4-771M4.2	0	0	0	0	0	0	0	0	0.265085	0
RP11-5P4.1	0.485796	0.294849	0	0	0	0	0	0	0	0
RP11-5P4.2	0	0.277601	0	0	0	0	0	0	0	0
RP11-5P4.3	0	0	0	0	0	0	0	0	0.511597	0
RP11-335E6.2	0	0	0	0	0	0	0	0	0	0
RP11-335E6.4	0.317293	0.577732	0	0	0	0	0	0	0	0
RNA5SP49	0	0	0	0	0	0	0	0	0	0
LINC00466	0.0488688	0.177962	0.367557	0.206027	0	0	0	0	0.179287	0
RP11-335E6.3	0	0	0	0	0	0	0	0	0	0
AL138935.1	0.183977	0.167494	0	0	0	0	0	0	0	0
RP4-792G4.2	0.181235	0.329996	0	0	0.476732	0.288591	0	0.0800523	0.332453	0.496292
FOXD3	0.952799	0.481909	0	0.278954	0.222782	0.393347	0	0.0935234	0.349558	0
RP4-792G4.3	0.161335	0	1.21345	0	0	0	0	0	0	0
ALG6	2.36624	2.65757	3.9919	6.82928	1.86147	1.97198	2.68579	1.71917	2.56377	4.60238
ITGB3BP	3.72975	2.35501	1.80984	6.425	1.45582	2.27771	4.48107	2.97603	2.45715	2.41609
EFCAB7	2.91705	1.95684	4.18593	3.53974	1.67598	2.77069	2.51722	2.32264	2.57691	3.46848
RN7SL488P	1.16453	0	11.6784	1.2274	0.408434	1.64831	0	0.342919	0	0
RNU7-123P	10.9466	11.6269	0	1.92292	1.91964	0	88.631	8.0586	4.01604	0
DLEU2L	3.26997	1.84291	0	5.74415	1.80222	2.3142	2.26936	0.962905	3.08487	3.41121
PGM1	7.17283	12.3782	7.4482	3.75181	10.7293	13.8652	13.9123	13.3351	11.9008	10.4073
RN7SL130P	2.52892	2.96016	0	0.380776	5.32177	7.67036	8.77535	3.82983	2.12068	0
ROR1	5.55657	6.06467	3.6132	1.36709	5.64435	6.57866	3.03389	3.16874	5.26385	3.15722
RP4-597J3.1	2.06186	1.70649	0	1.77804	7.88893	6.36745	2.73178	3.64293	4.67621	6.15946
CFL1P3	7.07659	0.603993	9.97974	2.56389	5.58441	7.51231	1.07432	2.14896	6.00377	2.42231
RNU6-809P	0	0	0	0	2.15287	1.08604	0	0	3.00265	0
RP11-24J23.2	2.0077	2.95265	1.3939	0.911543	3.41245	3.08221	1.35047	0.84588	1.6318	1.35332
UBE2U	0.239794	0.109155	0	0.252739	0.693846	0.445478	0	0.688467	0.0879745	1.96995
RNU7-62P	0	0	0	0	0	0	0	0	0	0
CACHD1	4.55538	2.85319	2.57612	1.24545	2.5407	2.94515	0.415978	3.25269	4.08389	1.12551
MIR4794	0	0	0	0	0	0	0	0	0	0
RAVER2	4.00353	4.66278	3.39097	2.85112	4.00373	3.69485	4.46806	3.50489	7.31753	4.44455
JAK1	35.2641	36.9954	38.9703	56.8931	32.4913	37.4722	35.9463	38.8987	33.6439	27.7125
RP11-182I10.1	4.99637	22.7437	10.2489	25.8517	10.5142	5.78619	8.82633	6.82139	10.3317	29.8517
RP11-182I10.2	2.54572	13.6484	6.38239	15.2045	11.3095	7.50685	5.4965	6.99661	7.0566	6.1966
RP11-182I10.3	6.93335	3.82417	4.75802	2.21363	5.19181	8.30043	9.09667	3.42015	5.18019	6.92927
SLC2A3P2	4.80763	3.83821	2.78152	1.2473	2.95728	5.02512	1.79657	2.22156	4.88437	4.05082
RP4-535B20.4	9.21073	7.09545	10.658	8.5878	7.64128	17.2993	24.0939	5.47672	9.6177	0.970098
RNU6-1176P	26.5992	26.0789	53.8626	20.4872	29.0637	32.5811	19.8799	19.8829	20.2679	67.236
MIR3671	21.1468	7.92741	18.712	19.6662	9.16192	27.731	24.1721	29.6703	18.2547	27.2509
MIR101-1	14.5955	5.31514	10.9777	36.9201	10.75	1.54941	0	6.44688	41.7668	63.9489
RP4-535B20.1	10.5935	4.8222	5.3118	13.0262	8.17395	14.9943	20.5853	3.74335	16.3233	7.73575
RP4-535B20.2	0	0	0	0	0	0	0	0	0	0
MRPS21P1	0	0	0	0.517378	0	0	0	0	0	0
AK4	1.84899	2.16993	2.0643	0.563326	0.820748	0.475374	7.15785	2.06729	4.43047	9.81005
RP4-700A9.1	0	0	0	0	6.73558	0	12.4394	0	2.34856	0
DNAJC6	0.681488	0.707005	1.78803	0.701572	1.33405	1.3796	0.153985	0.504027	0.441898	1.38878
RP5-1044H5.1	0.641402	0.973231	0	0.450685	2.24958	3.17751	1.03864	0	0.470629	5.85469
RP5-1044H5.2	0.968726	0	0	1.02102	1.52892	0	0	0	0.355402	0
RNU2-15P	0	0	0	0	0	0	0	0	0	0
LEPR	5.56072	3.72296	4.95851	1.79251	2.79476	4.25997	2.13513	2.11857	3.35809	2.09312
LEPROT	12.78	12.4354	27.5787	8.31696	15.9964	16.3895	16.6671	12.0098	11.7846	15.3844
RP4-630A11.3	1.81149	0.7068	1.9464	1.09102	0	2.19775	1.25718	1.60029	0.569651	4.25192
RP11-430H12.2	0.791908	0.443668	1.37451	0.834657	0.640948	0.646667	0.88779	0.215255	0.715154	0
RN7SL854P	0	0	0	0	0	0	0	0	0.274132	0
PDE4B	6.33411	9.38807	4.38295	22.9789	1.47955	2.35344	3.75407	2.5404	1.90554	5.13419
RP11-397C12.1	1.6804	1.3113	7.22218	0.506032	0.757752	1.78386	1.1662	1.27241	0.352284	9.20317
RNU4-88P	1.27286	0	0	0	0	0	0	0	0	0
SGIP1	4.28767	4.40691	6.1987	0.868641	2.3051	2.226	3.54761	2.69106	2.65618	2.17114
MIR3117	12.6307	6.38839	42.222	4.43751	16.2431	4.46946	0	6.19892	3.08926	0
AL139147.1	2.36734	2.50009	8.54666	0.399222	1.19562	2.51311	6.90034	1.08749	0.764298	5.18617
AL354978.1	4.75939	0	0	0	0	0	11.5606	1.05112	3.49221	0
TCTEX1D1	1.16528	0.739404	0.53118	0.223307	0.743086	1.0496	1.02926	0.686281	0.803208	0.193394
INSL5	0	0	0	0	0	0	0	0	0	0
WDR78	3.2513	1.99318	2.21193	1.20541	2.04571	2.28943	2.85736	2.43923	2.08594	4.92144
RP11-342H21.2	0.127138	0	0	0.134001	0	0.134966	0	0.22463	0.0932878	0
MIER1	18.9081	17.1178	23.9843	23.3317	13.9222	13.9481	14.2701	15.0204	15.2719	17.9719
SLC35D1	5.50849	7.38317	8.40131	7.53149	5.05535	5.14919	5.64939	4.74459	6.3547	7.29079
C1orf141	0.0871892	0.0396889	0.163944	0	0.0458695	0.0231394	0	0.0192559	0	0
SNORA31	10.3998	16.2789	34.0635	14.7799	27.6739	24.5375	40.5807	13.9291	8.07392	56.9572
IL23R	0.328946	0.665501	1.37451	2.15727	0.653767	0.1552	0.177558	0.484323	0.241365	0.800695
RNU6-586P	0	0	0	0	0	0	0	0	0	0
AL109843.1	0	0	0	0	0	0	0	0	0	0
RNU4ATAC4P	0.868778	0	0	1.83135	0	0	0	0	1.27493	0
RP4-763G1.1	0.150365	0.410682	0	1.90179	0.79106	0	0	0	0.330992	0
IL12RB2	0.905105	1.36551	2.72303	5.12416	1.25164	1.89422	1.13066	0.731042	0.872846	0.991412
SERBP1	28.3077	25.2523	32.0708	31.0533	25.6435	31.9279	28.058	26.6702	31.3707	40.7699
RNU6-387P	1.04253	3.79653	0	13.1857	0	2.21345	0	3.68393	3.05984	34.2583
RP4-763G1.2	1.3415	0	0	0	0	0	0	0	0	0
RNU6-1031P	0	0	0	0	0	0	0	0	0	0
RP11-393N21.1	0	0	0	0	0	0	0	0	0	0
RN7SL392P	0	0.335552	0	0	0	0	0	0	0	0
HNRNPCP9	0.254868	0	0	0	0.268168	0	0	0	0	0
GADD45A	20.4753	22.3979	60.4862	11.1528	21.3767	22.3538	25.7026	7.24456	13.8591	19.9937
GNG12	20.1831	21.3916	38.343	6.08138	16.5551	16.875	24.5405	19.6313	24.4499	38.5805
RNU7-80P	41.2741	45.745	40.4916	13.2398	35.8752	40.0053	78.4603	15.853	36.8685	19.6564
GNG12-AS1	1.83233	1.17922	1.18806	0.799136	4.38775	3.38725	3.68337	1.42334	2.29488	3.63346
RP4-609E1.2	0.242181	0.110242	0	0	0	0.385639	0	0.213945	0.177701	0
DIRAS3	3.55085	4.14193	4.17298	0.935633	5.19558	7.89235	2.15625	4.41119	2.52402	2.4309
ARL5AP3	1.70154	1.5491	0	0	0.895169	0.903155	11.0215	0	2.28893	0
AL157407.1	0	0	0	0	2.67857	0	0	8.99565	0	0
WLS	13.4134	10.2463	16.9664	4.01372	15.9509	12.3853	12.8439	10.0067	14.3449	8.76764
CTBP2P8	1.81072	3.59671	3.09522	0.780735	5.45582	2.97068	2.39904	2.10857	4.04623	0
MIR1262	1.17705	3.2148	0	0	7.43086	1.24953	5.71813	4.15928	3.45466	25.7858
RPS7P4	0.188086	0.171235	0	1.18944	0	1.39767	0	0.166157	0.138008	1.0301
COX6B1P7	0	0	0	0	0	0	0	0	0	0
TCEB1P18	0	0	0	0	0	0	0	0	0	0
RP5-1033K19.2	0	0	0	0	0	0	0	0	0	0
RPE65	0.167764	0	0	0	0.0441296	0	0	0.37051	0	0.459403
DEPDC1	0	0.455757	0.697263	0.332212	0.253611	0.0590478	0.81065	0.262068	1.19719	3.45252
RP4-694A7.2	0	0	0	0.120183	0	0	0	0.100732	0.33467	3.1225
RP4-694A7.4	0	0	0	0	0	0	0	0	0.386467	0
RP4-694A7.3	0	0	0	0	0	0	0	0	0	0
RP11-424D14.1	0	0.158945	0	0	0	0	0	0	0	0
RP11-74K19.1	0	0	0	0	0	0	0	0	0	0
RP3-380B4.1	0	0	0	0	0	0	0	0	0	0
LRRC7	0.889057	0.374095	0.50573	0.25198	0.951173	0.325174	0.435533	0.3168	0.652346	0.286421
RP11-379C1.1	0.378252	0.206618	0	0	0.079598	0	0	0	0.166525	0
RN7SL538P	0.361274	0	0	1.90388	0.380127	0	0	0	0	0
PIN1P1	0.549528	0.100059	0	0.115839	0	0	0	0	0.161287	0
RP11-181B18.1	0.461882	0	0	0	0	0	0	0.40803	0	0
LRRC40	5.54162	6.3237	9.13541	6.44085	4.83238	5.03667	4.42541	5.43201	5.23589	7.27574
RN7SL242P	0.371071	1.01348	0	1.17331	0.390435	0	0	0.655615	0.272274	0
SRSF11	39.4889	38.1612	38.2672	46.7925	45.6936	42.0299	36.385	24.7433	36.8204	27.7235
RP4-677H15.4	1.91625	1.30843	23.4207	3.78693	7.30891	2.79708	2.32729	1.26963	2.46059	1.31186
ANKRD13C	8.88592	9.78153	9.31732	11.8765	9.17416	8.59848	7.40682	8.71276	9.15954	8.48071
HHLA3	1.16453	2.77283	0	2.64362	1.31956	2.37737	0.435177	1.97838	1.70895	7.35909
RP11-180O5.2	0.951878	0.519959	1.43188	0	0.20031	0	2.77454	0.168179	1.25719	0
CTH	1.72316	1.85777	1.02319	2.05515	11.7373	4.57314	1.54205	1.96291	1.16455	1.98681
RP11-42O15.3	0.469811	0	0	0	0	0.748107	0	0.622553	0.861811	2.57305
RP11-42O15.2	0.67921	0	0	0	0	0	0	0	0.0830618	0
CASP3P1	0	0.163643	0	0	0	0	0	0	0	0
RP5-952N6.1	0.524765	0.1911	0	0.221237	0.33129	0	0.254931	0	0.154019	0
RP11-99H8.1	1.01357	0	0	0.267072	0.266617	0	0	0	0.185928	0
PTGER3	1.78345	2.69266	4.1658	1.48276	1.6201	2.66937	1.1839	1.16451	1.69062	2.00204
RP3-333A15.1	1.31535	1.59667	2.19847	0.616156	0.922657	0.620593	0.709995	0.903768	0.965136	0
RP3-333A15.2	0.506006	1.99625	0	0.177774	0.709882	1.43243	0	0	0.742565	0
ZRANB2-AS1	2.03763	1.85508	2.55428	5.84632	2.26307	1.80257	1.6498	1.70006	1.16287	1.23996
ZRANB2	26.2648	22.1952	23.2504	32.7201	22.9296	22.5523	19.5972	17.4116	25.1917	23.6542
MIR186	25.4572	18.5412	19.1472	25.4899	45.5356	17.566	0	16.8668	19.6132	0
ZRANB2-AS2	1.14845	0.85387	1.43964	0.464003	1.08754	1.23948	0.464929	0.794728	1.01121	0
AL360297.1	0	0	0	0	0	7.4174	0	1.02876	1.70895	0
RP11-386O9.2	0.633973	0.192392	0	0.222732	1.77882	0.897344	2.05323	0.746743	0.465178	0
RP11-115M14.1	0	1.19591	0	0	0.921427	0	0	0.386813	0	0
NEGR1	4.92377	2.53496	8.2296	1.11881	3.12733	4.03072	2.49907	2.81324	2.97773	1.60993
RP11-82L20.1	6.43918	1.17246	0	1.35736	12.8729	2.05069	0	3.41305	7.08713	7.05319
RP11-175G14.2	2.40585	0	4.52378	0	2.53139	7.02344	0	1.06267	0	0
NEGR1-IT1	0.204993	0.373254	0	0	3.01966	0.435228	0	0.362184	0.300827	0
GDI2P2	2.34056	0.491738	1.35416	0.569286	1.70494	1.72015	3.49859	1.27241	1.71738	0
RPL31P12	0	0	2.2998	0	0	0	0	0	0	0
RNU6-1246P	0	0	0	0	0	0	0	1.80754	0	0
RP4-660H19.1	0	0	0	0	0	0.232878	0	0.193794	0	0
RP11-262K1.1	0	0.168059	0	0	0	0	0	0	0	0
KRT8P21	0.0734179	0	0	0	0	0	0	0	0	0
RN7SKP19	0	0	0	0	0	0	0	0	0	0
RP4-598G3.1	0.0236326	0.0215153	0	0	0	0	0	0	0.0173404	0
RP4-788P17.1	0.400974	0	0	0.281747	0	0	0	0	0	0
RNA5SP50	0	0	0	1.07827	0	0	4.96996	0	0	0
RNU4ATAC8P	0	0	0	0	0	0	0	0	0	0
LRRIQ3	0.0749853	0.0341336	0.375992	0.579577	0.0394491	0.0796022	0.0607131	0.0662426	0.00917008	0.273785
FPGT	3.24751	3.1385	2.44255	3.37016	3.36441	3.15575	3.76207	2.80267	2.62115	7.93524
FPGT-TNNI3K	0.38602	0.543129	0.615869	0.949337	0.910793	0.409788	0.454615	0.206675	0.394823	0.832846
TNNI3K	0.064709	0.098186	0	0.136404	0.0680857	0.0228977	0.419142	0.0952741	0.0791338	0.708793
RP11-439H8.4	1.38389	0.125991	0	0.29172	0.728055	0	0	0	0.101543	4.54757
RP4-650F12.2	0.604785	0.22024	0	0.127486	1.01815	0	0	0	0.0887522	3.31227
LRRC53	0.113466	0.1033	0	0.0298977	0.0895401	0	0	0.100237	0.0832555	0.155357
C1orf173	0.265308	0.350231	0.29932	0.139815	0.0977034	0.183068	0.128887	0.105469	0.019467	0
RP4-612J11.1	0.372333	0	0	0.196216	0	0	0	0.328922	0	0
RP11-17E13.2	0.581236	0	0	0	0	0.411349	0	1.02694	0.568643	0
CRYZ	7.61783	6.39809	14.7275	4.8344	11.1481	9.16891	16.94	8.24619	10.2935	9.40194
TYW3	5.33576	3.17371	5.52929	5.79876	5.28982	4.88387	5.52984	4.31561	4.73294	8.44212
RP11-93N20.1	0.968726	0	0	0	0	0	0	0	0	0
RP11-510C10.4	0	0.63612	0	0	0	0	0	0	0	0
RP11-510C10.2	0	0	0	0	0	0	0	0	0.119882	0
LHX8	0.109275	0	0	0.0575869	0	0	0	0	0	0
RP11-510C10.3	0.248448	0.0452378	0	0.0523719	0	0	0	0	0.0364597	0
RNU6-622P	0	0	0	0	0	0	0	0	0	0
SLC44A5	0.433426	0.252541	0.260795	1.38874	0.0547252	0.257663	2.5267	0.352261	0.101768	1.23436
RP11-87O11.1	0.326764	0.594978	0	1.03321	0	1.04065	0	0.432999	0	0
RNU6-503P	0	0	0	1.09881	0	0	0	0.920983	0	5.70972
RP4-595K12.1	0.479064	0	0	0.504925	0	0.25428	0	0.423209	0	0
RP4-595K12.2	0.147528	1.2088	0	0.466477	0	0.469836	0	0.260655	0.432996	2.42394
RP4-682C21.5	0	0	0	0.286291	0	0	0	0	0	0.743822
ACADM	5.77222	4.27496	8.09718	8.32904	5.254	6.3951	5.78633	8.21542	9.46235	7.77784
RP4-682C21.2	1.12769	1.02665	5.45251	2.12243	1.44079	2.65076	3.13046	1.49431	1.53667	0.882297
RABGGTB	8.97414	10.697	9.32438	14.9192	9.07254	6.99279	9.16873	6.93072	8.37693	20.8758
SNORD45C	0	0	0	0	0	0	0	0	0	0
SNORD45A	0	0	0	0	0	0	0	0	0	0
SNORD45B	0	0	0	0	0	0	0	0	0	0
MSH4	0.335168	0.274626	0.504182	0.45924	0.211595	0.391386	0	0	0.073779	1.10139
AL445464.1	0	0	0	0	0	0	0	0	0	0
ASB17	0.0988853	0	0	0	0	0	0	0	0	0
RP11-550H2.1	0	0.540156	0	0.62534	0	0	0	0	0	0
RP11-550H2.2	0.274351	0	0	0	0	0	0	0	0	0
ST6GALNAC3	0.575738	0.965553	0.227911	0.399222	0.733316	0.772026	0.883243	0.41492	1.42298	0.331915
RP11-335E14.1	1.48373	0.300177	0	0.695032	0.867307	0.175009	0	0.291275	0.604825	0
RP5-1102E8.3	0	0	0	0	0	0	0	0	0.173479	0
TPI1P1	1.89741	3.18908	16.4666	1.07684	5.06785	2.47906	6.38143	1.0315	4.92634	15.9872
AC104458.1	0	0	0	0	0	0	0	0	0	0
RNU6-161P	0	0	0	0	0	0	0	0	0	0
RP11-415A20.1	0	0	0	0	0	0	0	0	0	0
ST6GALNAC5	1.10416	1.26239	2.12447	1.5968	0.891599	1.49926	1.37219	0.521739	1.82761	0.562534
AC096951.1	4.56108	0	0	1.60243	0	3.22794	0	0	5.57783	0
RP4-564M11.2	0.440507	1.40365	0	0.928574	0.463494	0.701445	0	0.389148	0.808056	0
PIGK	6.53262	5.06158	13.5902	4.77155	4.63806	5.01669	8.48852	6.40244	4.88073	8.04726
RP4-706A16.3	27.8544	15.9906	25.3537	32.163	24.0811	47.2734	34.4756	37.7722	13.9292	51.4985
RP11-363H12.1	0.383419	0.349068	4.32572	1.41441	0.60514	1.62811	0	1.01615	0.140667	2.0999
AK5	0.775569	0.345837	0.833328	1.21781	0.716118	0.638494	0.538245	0.22372	0.55746	0.173372
RP11-375A5.1	0	0	0	0	0	0	1.41057	0.513014	1.27831	0
AC095030.1	0	0	0	0	0	0	0	0	0	0
RNU7-8P	0	0	0	3.72178	0	0	0	6.23892	0	0
ZZZ3	10.706	8.47454	9.13997	12.5904	9.57689	10.4235	10.0359	9.17864	10.1293	12.5122
RNA5SP20	0	8.3049	0	13.7352	2.74234	11.0672	18.9924	6.90737	5.7372	0
RN7SL370P	5.23046	5.78225	2.80999	6.69413	1.5724	6.34572	3.62994	3.6305	6.30504	2.04615
USP33	13.434	12.9652	17.1378	19.1625	13.3026	13.7069	13.3754	14.1742	15.0239	15.1657
RP4-706L14.2	0	0	0	0	0	0	0	0	0	0
FAM73A	5.15301	4.36213	9.3251	6.83322	5.50345	6.3066	4.831	4.20994	5.02242	9.69022
RNA5SP21	0	0	0	0	0	0	0	0	0	0
RP11-181C21.4	19.8315	14.6583	39.1358	12.831	11.6728	17.7175	26.7085	18.9937	16.7125	19.3567
NSRP1P1	6.14251	6.71064	3.40419	9.60893	4.49012	5.21657	2.51287	3.99836	7.44853	3.54117
RP11-181C21.6	6.97791	4.36752	0	7.3546	4.58878	3.70378	0	3.85272	5.76005	7.16559
NEXN-AS1	1.10186	1.15748	0.637498	0.893343	1.02559	1.48463	0.411759	0.599013	1.5237	0.464205
NEXN	19.4832	9.09516	47.7189	6.41251	21.0479	31.4138	20.931	12.778	38.6492	11.9282
FUBP1	29.4627	27.685	30.9511	51.2937	28.8048	27.4005	34.7266	23.9966	27.3028	39.8905
DNAJB4	9.46217	9.29938	24.5932	10.2779	11.9958	16.2191	7.30978	10.3528	10.9345	8.71627
GIPC2	4.16043	3.43651	2.694	0.987354	4.87037	5.82054	4.0155	5.67124	8.12709	12.6755
RP11-386I14.4	31.9494	34.3322	7.87874	45.8189	26.4524	26.1324	22.8999	17.1197	9.99206	0
RP11-386I14.2	0.285812	0	0	0	0.150363	0.758525	0	0.631222	1.57286	0
RNU6-1102P	3.42081	1.03811	0	0	3.59932	9.68383	0	5.03662	8.36675	0
RP11-386I14.3	2.36258	1.61318	2.96161	0.207509	0.828621	1.25402	0.95645	1.39141	2.88924	1.07827
RNA5SP22	4.0171	0	7.55347	0	1.05668	0	0	0	3.68444	5.50019
RNFT1P2	0.433815	0	0	0.304822	0.456453	0.921051	0.702492	0.127745	2.44039	0
RP11-183M13.1	0.750069	0.602532	0.663707	0.279021	1.43915	0.655737	1.07172	0.389775	0.712236	0.241645
PTGFR	1.39329	1.50101	2.96915	1.24823	1.27053	1.47908	2.14339	1.08724	2.98178	1.14461
RP11-472F19.1	0	2.79417	0	0	0	0	0	0	0	0
RNA5SP23	0	0	0	0	0	3.32017	0	0	0	0
IFI44L	10.4976	29.0704	41.5684	6.19691	19.5601	10.7922	8.30916	6.73334	2.53356	21.3696
IFI44	21.8463	37.4299	32.9214	12.1925	30.2646	17.964	14.2392	17.9528	10.61	19.9055
RP4-641G12.3	4.90532	2.35044	19.4181	2.99323	1.62988	3.83699	0	0.684221	2.46266	0
AC104837.1	0	0	0	0	0	0	0	0	0	0
RP4-641G12.4	0	0.125594	0	0	0	0	0	0.121869	0	0
ELTD1	5.18311	8.05295	2.10092	5.49562	4.21265	6.7213	3.31707	5.31909	7.97059	3.90955
PSAT1P3	0.394117	0.0897019	0.74107	0.103848	0	0	0	0	0.144592	0
AC093430.1	0	0	0	0	0	1.23623	0	2.05751	0	0
RP4-726F1.1	0	0	0	0	0	0	0	0	0	0
ADH5P2	0.681728	0	0	0.205294	0	0	0	0	0.0714598	0
RP11-339A11.1	0	0	0	0.304957	0	0	0	0	0	0
RP11-339A11.2	0.166193	0	0	0	0	0	0	0	0	0
HMGB1P18	0	0	0	0	0	0	0	0	0	0
AL606519.1	0	3.62396	0	0	0	0	0	0	0	0
RP11-339D23.1	0.377469	0	0	0	0	0	0	0	0	0
HNRNPA1P64	0.118727	0	0	0	0	0	0	0	0	0
RP11-115A15.4	0	0	0	0	0	0	0	0	0	0
RP11-115A15.2	0	0	0	0	0	0	0	0	0	0
RP11-115A15.1	0	0.285555	0	0	0	0	0	0	0	0
RP5-887A10.1	1.08076	0	3.48376	3.74278	0	0	0.750051	1.22754	1.01959	0
MTND2P30	0	0	0	0	0	0	0	0	0	0
RP5-831K15.1	0.296254	0.404569	0	0.156123	0	0	0	0	0	0
RP3-445O10.1	0	0	0	0	0.179127	0	0	0	0	0
RN7SKP247	0	0	0	0	0	0	0	0	0	0
LPHN2	9.41628	6.5291	14.3345	3.49667	7.04082	9.29168	7.88695	8.85469	13.7873	8.58225
HNRNPA3P14	0	0.433299	0.715938	0.200653	0	0.101049	0.462423	0	0.139688	0
RP5-837I24.1	0.653528	0.594978	0	0.344404	0.20629	0.693767	1.26994	0.346399	1.00701	0
RP5-837I24.6	1.91486	1.1622	0	0	1.00739	0.338793	0	0	0.702514	0
RP5-837I24.2	0	0	0	0	0	0.361449	0	0.150394	0.87441	0
MED28P8	0	0	0	0	0	0	0	0.371221	0.770833	0
RP5-837I24.4	0	0	0	0	0	0	0	0	1.00244	0
RP5-837I24.5	0.62552	0	0	0	0	0	1.51939	0	1.14744	0
ST13P20	0.719495	0	0	0.108334	0	0	0	0	0.52793	0
RP11-147G16.1	0.652555	0	0	0	0	0	0	0	0	0
RP4-601K24.1	1.39893	0.689864	0.876814	1.0444	1.34927	0.49502	1.13266	0.77239	0.384924	0.638467
RP11-170N11.1	0.0690202	0.565529	0	0.0727461	0.0726219	0	0	0	0	0.378008
RP11-413G15.1	1.04112	0.812436	0	0.15676	0.625969	0.473666	2.89014	0.525561	0.654789	0
RP11-475O6.1	0.867657	0.60622	1.36589	1.53125	1.67725	2.57046	2.64668	1.7469	0.473781	0.663064
RP5-836J3.1	0	1.75096	2.41092	2.53386	1.855	2.72225	0.778603	1.41586	0.4704	0.877776
AL035706.1	1.16453	0	0	1.2274	6.12651	2.47247	0	2.05751	0	0
TTLL7	3.34327	2.41987	3.27988	0.919238	4.51187	4.16635	1.71495	3.20112	3.59588	2.16084
TTLL7-IT1	0.67456	0.989423	0.281865	0.671475	1.7744	1.79023	0.728225	0.794549	1.2099	0
RP4-552O12.1	0.0781342	0	0	0.329408	0	0	0	0	0	0
RP11-486G15.2	0.478615	0.0622479	0.514259	0.360323	0.647474	1.08875	0.664318	0.181205	0.652199	0.374466
PRKACB	14.7081	11.9722	10.9761	20.5657	9.57519	9.26027	8.60289	11.8634	12.0914	11.1355
RP11-486G15.1	0.666122	2.02148	1.67004	0.234027	1.40177	2.12141	1.07867	1.56922	1.30338	0
RP11-82H13.2	1.34589	2.45063	0	0.472849	0	0	8.71781	1.18897	0.98755	4.9141
SNORA2	11.5652	2.93834	2.02292	4.53564	4.2449	0.571037	0	2.6136	1.97348	2.94605
SAMD13	6.46609	0.277679	0	0.257175	0.224644	0.420919	0.592685	0.431109	0.895188	0
RP11-376N17.4	1.93531	0.770842	0	0	0	0	0	0.427417	0.355009	0
UOX	0.841122	0	0	0	0	0	0	0.318452	0.0881677	0
DNASE2B	0.296656	0.405117	0	0.234503	0.546239	0.236191	0	0.131034	0	0
RPF1	13.1765	12.8034	12.8645	13.9545	9.93147	9.48209	10.1556	12.7035	11.667	15.9595
GNG5	25.2008	31.3674	28.1353	23.2411	25.1694	19.5418	21.5201	27.9152	31.7094	37.7396
SPATA1	1.75169	2.40565	2.67967	2.97278	1.96806	1.85955	2.59619	1.46878	1.45959	1.13823
CTBS	3.75456	4.9693	5.10205	5.07126	2.85498	4.08622	6.59081	4.15298	3.25265	5.27032
C1orf180	0	0	0	0	0	0	0	0	0.0834935	0
RP11-484D4.3	0	0	0	0	0	0	0	0	0	0
SSX2IP	3.84668	3.04126	6.09098	1.40035	2.79591	1.96117	3.50385	2.2133	5.37576	4.50455
AC104169.1	0	0	0	0	0	0	0	0	0	0
LPAR3	0.339861	0.478182	0.929527	0.130257	1.39787	1.73833	1.05066	1.20094	0.204032	1.01528
MCOLN2	2.64119	3.56338	2.3934	8.85438	2.27678	1.38501	0.618356	2.10835	1.30755	2.96275
WDR63	0.558073	0.304845	0.629617	0.529379	0.117439	0	0.135556	0.0739509	0.307115	0.305644
MCOLN3	1.60323	1.57998	1.49176	1.41105	3.3564	2.91261	1.04382	1.62072	3.26231	2.62511
MIR4423	0	0	0	0	0	0	0	0	0	0
SYDE2	2.18898	1.79204	3.70121	1.60964	2.14252	3.31451	1.73113	2.20359	3.54851	1.95163
C1orf52	4.22871	6.41643	3.61426	8.23868	5.56173	4.82916	2.33444	5.03751	4.09008	3.6845
BCL10	7.57214	14.035	9.05399	10.8868	5.35238	4.4108	7.73439	8.47311	8.63327	10.8462
RP11-131L23.1	4.32672	6.69644	2.89268	5.11766	6.17117	8.72693	5.60512	4.24696	2.82199	4.21271
AL590113.1	0	0	0	28.8438	0	0	0	6.04395	0	0
DDAH1	13.578	16.9597	21.1957	6.82762	14.999	15.6962	16.8017	15.4382	17.7774	34.8768
RP11-131L23.2	4.48631	4.62896	4.49906	8.19606	11.329	9.84258	13.0767	0.528433	1.31673	1.63803
RP11-290M5.4	1.35143	0	0	1.42439	0	0.956428	0	0	0.330538	0
CYR61	126.098	115.897	138.507	76.4625	137.041	158.428	47.4384	31.3941	27.1553	79.3663
SNORD81	0.40543	0.369107	0	0.854632	0	0	0	0	0	4.44089
RP11-290M5.2	1.28784	0.781638	0	1.80981	1.80672	0	0	0	0	0
ZNHIT6	10.3336	7.12423	10.363	9.19725	7.09991	7.36953	13.3869	6.52282	9.20248	12.1897
COL24A1	2.21952	0.812436	2.83966	0.38587	0.842651	1.22667	1.27833	0.404278	1.62858	0.187977
RNA5SP51	4.59941	0	0	0	0	0	0	0.812632	0.674964	0
RP4-682E18.1	0.148731	0	0	0	0	0	0	0	0.218263	0
ODF2L	10.537	8.84487	9.99737	13.1945	8.5694	7.97882	10.7426	8.04881	6.9424	6.41942
RP11-444C12.1	0.158417	0	0	0	0.166684	0	0	0	0	0
CLCA2	0.194779	0.177329	0	0.0769853	0.179326	0.0258465	0	0.0430174	0.125055	0.933418
CLCA1	0.426065	0.119352	0	0.379978	0	0	0.318435	0.28953	14.501	7.53888
CLCA4	0.0599978	0.382358	0.225631	0.347802	0	0	0.145735	0.0265013	0	0
RP4-651E10.3	0	0	0	0	0	0	0	0	0	0
RP4-651E10.4	0	0.763669	0	1.54718	0	0	0	0	0	0
AL356270.1	0	0	0	0	0	0	0	0	0	0
CLCA3P	0.0636986	0.318955	0	0.906352	0.201068	0.0676206	0	0.0562719	0.0701083	0
RP4-612B15.3	0.341725	0.933329	0	0.600288	1.07867	0.60461	0	0.301883	0.501482	0
SH3GLB1	15.0402	16.9042	21.5872	14.5846	13.6149	16.596	21.5768	16.9836	13.3182	22.2175
RP4-612B15.2	0	0	0	0.207883	0.622586	0	0.958173	0.17424	0.144722	0
2021-09-15	22.3208	26.4934	42.755	25.7794	20.1384	23.8613	33.6958	28.0112	25.2557	49.6982
HS2ST1	2.60151	3.64972	8.17956	2.68576	2.5129	3.89353	6.31907	3.61683	2.832	5.48894
RP4-604K5.3	7.33686	5.878	18.7622	12.8367	6.94776	7.78861	9.9799	4.27775	4.95275	1.60729
RP4-604K5.2	1.40943	2.99404	0	3.96138	4.44895	4.48864	2.28234	1.24511	3.79197	5.1461
RP5-1052I5.2	0	0.198326	2.86731	0.688808	0.0573027	0.578139	0	0.048111	0.239763	0
RP11-384B12.2	0.233652	1.06359	0	0.615663	0.614612	0.620096	3.97279	0.41282	0.514327	1.91949
RP11-384B12.3	1.72283	3.25761	2.9903	3.35231	3.34659	2.39165	7.0819	1.28781	1.16689	0.725812
RP5-1052I5.1	0.277047	0.32641	0.122574	0	0.0171473	0.103802	0.0791702	0.244745	0.143494	0
AL139139.1	2.21891	0	0	0.779563	0	0	0	0	0	0
LMO4	17.134	9.00398	12.9858	5.47899	6.21999	7.53058	10.1197	7.32776	12.338	13.4643
RP4-544H6.2	1.23134	0.672613	3.70452	1.81693	1.03648	1.56858	0	1.08777	1.17454	3.37188
RNA5SP52	0	0	0	0	0	0	0	0	0	0
RP5-1027O11.1	0.139093	0	0	0	0	0	0	0	0	0
CTA-21C21.1	0	0	0	0	0	0	0	0	1.60642	0
RN7SL583P	0.385444	0	0	0.406251	0	0	0	0	0	0
RP11-76N22.1	0	0	0	0	0	0	0	0	0	0
RP11-76N22.2	0.304665	0.416054	0	0.706445	0.256451	0.355766	0.148006	0.1884	0.380031	1.33486
RPL36AP10	0.679913	0	0	0	0	0	0	0	0	0
PKN2	16.949	17.1213	13.8513	15.232	14.2536	12.5915	13.3439	13.3184	18.6545	22.9927
RNU6-125P	15.3457	13.0395	7.69466	21.5655	9.6879	7.60226	4.96996	9.94145	11.2599	5.603
TCEB1P19	5.50772	7.83481	0	8.70757	5.79514	8.40484	0	3.95327	6.81969	3.77057
GTF2B	8.51129	7.92791	8.14078	12.0301	6.47069	7.52075	2.86806	6.82355	5.99247	9.96956
RP11-82K18.2	1.38273	1.67846	0	3.15764	2.18233	0.733933	6.7173	0.610757	2.02916	0
CCBL2	9.25667	12.2737	9.64001	15.0598	8.39114	8.76836	11.7611	10.4	9.16061	7.79949
RBMXL1	5.29362	6.54335	6.63583	8.16495	5.56986	6.69321	4.07699	4.22019	4.98946	8.24974
GBP3	10.1645	19.8761	23.5675	12.5927	10.1052	6.81497	12.747	14.4481	14.8417	25.8113
GBP1	8.88096	11.7586	16.6579	17.8887	6.94485	9.2881	5.43291	9.99576	5.92108	11.0489
PTGES3P1	19.2642	15.2686	46.0246	26.2759	22.6541	17.082	30.8282	18.2194	21.1195	55.856
GBP2	12.2966	14.7678	17.8414	19.744	5.76259	10.48	14.9131	10.9554	18.5572	16.526
GBP7	0.0446072	0.162443	0	0	0	0	0	0.315251	0.0981916	0
GBP4	6.25316	9.02736	12.9002	12.0704	2.4814	5.02605	4.51328	8.71228	4.61448	7.82792
GBP5	4.0182	4.72772	7.73126	16.7153	1.26415	3.37281	3.89112	3.24309	2.27249	3.72873
RP4-620F22.2	0	0	0	0	0	0	0	0	0	0
RP4-620F22.3	0	0	0	1.21998	0	0.175538	0	0	0.12133	0
RP5-908D6.1	0.686738	0	0	1.01333	0	1.45804	0	0.121334	0	0
GBP6	0.366475	0.233549	0	0.386258	0.192799	0.350135	0.178034	0.356122	0.134451	0.40142
CAPNS1P1	0	0	0	0	0	0	0	0	0	0
GBP1P1	1.90821	1.48302	3.50055	0.441487	0.979408	1.08696	1.3566	1.15123	0.92205	1.52939
LRRC8B	3.83687	5.20882	4.99667	6.90194	5.94865	2.74899	4.14943	3.42545	3.98918	5.94026
RP5-1007M22.2	1.88735	2.10009	0.788629	3.75743	1.82035	1.3357	4.58436	0.463138	1.23097	4.88116
RP11-413E1.4	8.51681	12.5429	7.53619	29.0418	4.21706	5.05243	13.3859	5.75351	5.69781	5.4876
LRRC8C	2.33423	4.38621	4.21355	7.70546	2.09254	3.5286	3.40191	4.17364	2.39784	1.63636
RP11-302M6.4	0	0	0	0	0	0	0	0	0	0
RP11-413E1.2	6.93799	10.5273	0	13.8125	4.05558	5.72846	7.48995	5.44807	2.26256	0
RP5-943J3.1	1.29037	0.978967	0	0.906682	1.3577	1.14151	0	0.189987	0.473403	0
RP5-943J3.2	0.63002	0	0	1.32806	0.497173	0	1.53032	0.139141	0.577847	0
LRRC8D	4.76037	4.72414	3.90284	7.8946	4.8901	3.78412	4.27446	6.19841	5.03246	4.69534
RP11-302M6.5	0	0.546575	0	0.421847	0	0	0	0.353577	0.881032	0
RN7SKP272	0	0	0	0	0	0	2.29218	0.416824	1.03863	0
GEMIN8P4	0.300318	0.273412	0	0	0.473985	0.159405	0	0.132652	0.881435	0
ZNF326	7.98273	7.47623	11.0187	8.2771	10.2029	9.69089	8.47256	7.76513	10.179	12.8266
RNU6-695P	2.10512	1.91652	0	0	0	0	0	0	0	0
RP5-827O9.1	0.473879	0	0	0	0	0	0	0	0	0
U3	0.957094	0.999144	1.63168	1.35174	1.03389	0.880554	1.20889	0.574943	0.735041	0.803741
BARHL2	0.110628	0.251791	0	0	0	0	0	0.0488647	0	0
RP4-665J23.1	0.730148	1.2272	2.11218	0.325584	0.797798	0.864539	0.409276	1.14119	0.412113	0.461406
RP4-665J23.2	0	0	0	0	0	0	0	0	0	0
RP4-665J23.4	0.124535	0	1.87333	0.262515	0	0	0	0	0.274132	0
PHKA1P1	2.29156	3.20962	2.65162	2.04368	2.22567	2.80691	0	2.33583	1.81077	0
ZNF644	15.2676	16.2995	15.3832	27.599	15.6855	13.9753	15.8136	14.5945	13.3797	18.9322
RPL5P6	0.123551	0	0	0.390661	0	0	0	0	0.181311	0
HFM1	0.37572	0.342059	0	0.336602	1.18598	1.89455	0.182525	0.713615	0.427311	0.720207
FEN1P1	0.0956035	0.348153	0	0.201529	0	0.50745	0	0	0	1.5708
CDC7	1.9466	3.76593	4.57532	4.64835	1.1201	1.9373	2.21639	2.06895	3.45922	1.99896
RP11-47K11.2	0.117959	0	0.887207	0	0	0	0	0	0.259658	0.646035
RP11-91I11.1	0	4.61995	0	0	0.762771	0	0	0.640418	0	0
HSP90B3P	0.0609499	0.110979	0	0.321201	0	0	0.296095	0.0538436	0	1.00143
TGFBR3	8.33581	8.15328	8.56246	10.039	9.11685	14.5157	7.43542	6.73816	17.0127	3.81022
RN7SL653P	2.56275	5.66622	0	11.962	3.85212	8.55027	7.1142	1.61711	5.64126	0
RN7SL235P	0	0	0	0	0	0	0	0	0	0
BRDT	0.253276	0.0230585	0	0.266949	0	0.0806613	0	0	0.0185842	0
EPHX4	0.38904	0	0	0	0	0.206497	0	0.601441	0.499552	0.799006
LPCAT2BP	0.14272	0	0	0	0	0	0	0	0	0
SETP18	1.99256	4.30834	4.68332	2.88766	1.70343	3.96607	4.83992	1.98027	3.10683	4.77434
BTBD8	3.19159	0.764646	1.26342	2.12456	1.41395	2.61538	0.272013	3.11627	2.54726	5.82654
GAPDHP46	0.881014	0.200521	0.828298	0.69643	0.926989	0.46763	0	0.486435	0.72725	0
PRKAR1AP	1.50728	0.428825	0.708544	1.48935	0.0991208	1.70009	0.457647	0.832213	2.14281	4.12751
KIAA1107	3.45707	2.09105	2.49332	2.72029	1.74399	3.89616	1.15031	3.01217	2.20652	2.07491
RP4-621B10.8	0.253981	0.462454	0	0.178461	0	0.179746	0	0.299159	0.0621197	0
RP4-775D17.1	0	0	0	0.273401	0	0	0	0	0	0
C1orf146	1.34124	0	0.775993	1.08742	0	0.109525	0	0.182287	0.378514	0
ACTBP12	0	0.11656	0	0	0	0	1.86592	0	0	0.701194
AL451010.1	0	0	0	0	0	0	0	0	0	0
GLMN	3.57363	5.71925	4.80982	9.71373	4.9871	2.1564	4.20312	3.05728	4.08504	6.18063
RPAP2	4.48924	3.80799	5.95571	6.85844	5.05274	4.84022	5.24279	4.94178	3.82815	6.08544
RN7SL824P	0	0.337827	0	0	0.390435	0	0	0	0	0
GFI1	2.02285	2.2341	0.748254	5.3476	1.91906	3.13309	3.54417	2.4022	2.38456	0.90809
EVI5	11.3222	11.2712	11.2417	6.09219	11.0781	9.47789	8.5461	10.2242	12.6071	10.4315
RP4-593M8.1	2.53101	3.74441	11.8978	3.33455	2.66308	0.335855	0	2.5154	4.41068	3.46544
HMGB3P9	12.2046	12.9915	15.5345	11.6761	18.7683	15.348	25.5403	11.611	19.7013	17.4817
RNU4-59P	0	1.71826	0	0	4.96458	4.0071	0	0	2.76968	0
RP11-330C7.3	6.31799	6.12708	2.06607	2.75048	5.7806	7.87343	1.33447	2.79068	3.52726	6.77
RP11-330C7.4	0.701705	7.66606	0	3.69793	6.64491	3.72455	0	0.619892	2.57438	0
CCNJP2	2.54134	1.9709	2.83174	2.48012	5.14985	3.69701	1.37176	2.57764	4.00568	2.57748
RPL5	186.471	124.28	134.183	216.259	169.38	275.356	183.457	285.09	193.965	159.112
SNORD21	0	0	0	0	0	0	0	0	0	0
SNORA66	104.169	168.241	362.973	177.405	159.764	145.57	460.31	115.94	72.9796	638.2
FAM69A	3.06199	3.79431	5.11782	5.51327	1.4319	2.21216	3.30559	3.4188	3.58853	5.82285
SNORA51	1.9985	1.52599	0	1.35895	1.4923	1.50561	2.19229	1.30988	1.60831	4.2369
RP11-386I23.1	1.76921	1.37642	3.87107	7.28936	1.08308	1.02444	0.31254	0.994596	1.22735	2.11409
RNU6-970P	0	0	0	0	0	0	0	0	0	0
RN7SL692P	1.85536	0	2.79094	1.17331	0	0	0	0	0.816821	0
AC093577.1	0	0	0	0	0	0	0	0	1.11557	0
RNU6-210P	1.15227	0	0	0	0	0	0	0	0	0
RN7SKP123	0	0	0	0	0	0	0	0	0	0
MTF2	5.57612	6.84743	10.0321	12.1838	7.36798	6.64709	6.92969	5.6788	6.5654	7.00067
TMED5	7.29541	9.1272	12.0577	12.0603	6.02599	5.68513	8.4088	6.79375	6.32474	11.3249
CCDC18	4.78051	4.6176	5.84647	12.2892	2.35141	3.98149	2.54895	4.60083	5.26156	4.2572
RP4-612C19.1	1.02305	1.24185	12.8244	3.23482	0.717622	1.44805	0	0.602512	2.25198	0
RP4-612C19.2	2.95854	0.538696	0	0.62365	4.3581	0	2.87452	0	0	0
RP4-717I23.3	13.4488	12.1398	17.2029	26.8791	10.5648	11.2175	13.5558	8.78936	9.16321	14.6561
RP4-717I23.2	15.5455	5.30727	0	9.55771	9.5414	6.18848	3.14666	5.72208	2.85162	14.1898
DR1	8.03824	8.81993	11.1291	10.7272	6.63783	6.79257	10.831	6.65061	6.80771	13.2509
RP4-713B5.2	0.855203	0.194646	3.21613	2.92945	0.674873	1.36179	0	0.377747	0.156876	1.17094
FNBP1L	18.1059	13.407	21.8683	3.46245	20.3221	18.2186	14.5833	11.8586	18.9234	27.6081
RNA5SP53	0.912217	3.32196	0	0	7.67856	1.93677	0	2.41758	3.3467	0
BCAR3	3.47477	4.44063	2.59725	2.22925	3.33817	2.58897	2.93573	3.24123	4.5608	2.12764
RP5-1033H22.2	4.25763	6.06929	2.52813	2.00755	2.53463	1.96254	3.53798	1.73215	4.89159	2.45454
RP11-488P3.1	0.393056	0.477122	0	0.759502	0.344639	0.278171	0	0.231486	0.432607	0
MIR760	0	1.24574	0	2.88438	0	1.45257	0	0	1.00401	0
RP4-561L24.3	0.681838	0.395024	0.466211	0.391988	0.26088	0.197405	0	0.602341	0.27289	0.339479
DNTTIP2	9.23648	9.44136	9.21688	12.9544	8.10194	7.80531	10.5735	9.22598	8.93795	11.4194
GCLM	3.50356	4.95142	6.43465	4.01473	4.90805	2.98408	7.02583	3.31101	4.37923	7.02825
CHCHD2P5	0	0	0	0.288438	0.287946	0	0	0	0	0
MTND4P11	0.517325	0.0941955	0	0.654302	0.653185	0	0	0.0914019	0.379588	0
RP5-837O21.6	0	0.602168	0	0.348566	0	0	0	0	0	0
RP5-837O21.5	0	0	0	0.717731	0	0	0	0	0	0
RP5-837O21.4	0.164117	0.149414	2.46875	0.345953	0	0	0	0	0.120421	0
RP5-837O21.8	0	0	0	2.9395	0	0	0	0	0	0
RP5-837O21.3	0	0.147207	0	1.19295	0	0	0	0	0	0
RP5-837O21.1	0.371701	0	0	0.391767	0	0	0	0	0.136368	0
RP5-837O21.2	0	0	1.07484	0.451861	0	0	0	0	0.209715	0
ABCA4	0.303055	0.2874	0	0.199634	0.0265725	0	0.0613434	0.0223101	0.213102	0
RP11-78O9.1	0	0	0	0.655541	0	0	0	0	0	0
ARHGAP29	5.90908	8.49963	4.72019	5.93821	7.88679	6.5873	4.31622	5.37586	4.71349	6.56522
RN7SL440P	0	0	0	0	0	0	0	0	0	0
RP11-148B18.1	0	0.470089	0	0	0	0	0	0	0	0
GAPDHP29	0.111133	0.809412	0	0	1.63705	0.235951	0	0.0981758	0	0
RP11-148B18.4	0	0	0	0	0	0.196294	0	0	0	0
RP11-148B18.3	0	0	0	0	0	0	0	0	0	0
RP11-366L18.1	0	0	0	0	0	0	0	0.594487	0	9.82821
ABCD3	9.00679	9.43439	8.80336	6.21332	12.9912	7.12177	13.0364	8.94022	13.0499	12.7425
F3	35.7526	50.7827	45.82	4.25384	93.9054	47.0079	50.3116	34.3086	35.3132	50.0469
RP11-86H7.6	0.453797	0	0	0.0531438	0	0	0	0	0.0369971	0.27615
RP11-86H7.7	2.36084	1.62296	1.44952	0.152344	1.97709	1.99473	1.63843	0.681008	0.777754	2.11099
LINC01057	5.2945	6.80741	1.74656	0.930051	5.22872	7.24747	3.15868	4.22589	3.0329	1.27179
KATNBL1P2	0.786582	0.596759	4.93011	0	1.7932	1.8092	3.82122	1.50556	0.865733	1.43598
PGBD4P7	1.60979	1.30273	0	0.377043	0	3.03807	2.6068	2.05415	1.31243	2.93883
MIR378G	74.7573	34.0298	0	14.0702	58.9938	25.5086	0	44.8137	37.2218	0
SLC44A3	7.5928	5.69677	3.15671	1.52815	7.74814	9.19441	7.41424	7.24684	7.69892	6.05999
RP11-465K1.2	1.50588	1.68735	1.74249	0.12209	4.0221	2.58236	0.562737	0.920983	2.88985	0.634413
CNN3	50.4186	55.2016	65.7732	28.7113	48.0012	58.37	33.4599	43.6173	52.8658	30.9403
RP4-639F20.1	1.73069	2.1665	0	1.71011	1.70719	1.26311	3.15288	3.24892	3.65094	8.29377
ALG14	1.04546	0.920755	2.05127	0.491061	0.836965	1.26665	0.386432	0.923564	1.30908	0.746834
RP11-313A24.1	1.39829	2.54603	3.75606	0.631616	1.26108	1.27233	2.42603	1.14703	1.68556	2.73504
TMEM56	2.45493	1.57526	1.66846	0.623482	2.56747	3.87772	3.9514	3.51434	1.59513	4.45469
RP11-57H12.6	0.167465	0.0508204	0	0	0.469876	0.118517	0	0.246566	0	0
RP11-57H12.2	4.6914	3.79653	7.84122	0	2.46811	4.98026	0	2.30246	1.9124	7.13715
RP11-57H12.3	1.74796	1.31287	1.97204	0.276348	1.14948	2.36587	1.48603	1.77579	0.545091	0.478659
RWDD3	3.32075	3.34715	1.18935	5.16668	4.99148	3.60914	1.34435	3.00342	3.10376	4.54674
RP11-57H12.5	9.3328	4.07132	13.1616	12.0908	4.29617	3.50888	7.55646	2.57646	5.56396	0
RP4-586O15.1	0	0	0	0	0	0	0	0	0.210264	0
RP11-14O19.1	0	0	0	0	0	0	0	0	0	2.98764
RP11-14O19.2	0	0.340132	0	0	0	0	0	0	0	0
RP4-617C6.1	0.0397336	0.0723476	0	0.0418785	0	0	0	0	0	0
AL356479.1	0	0	0	0	0	0	0	0	0	0
RP11-286B14.1	0.0501677	0.137019	0	0	0	0	0	0.0443186	0.110432	0
RP11-286B14.2	0.762829	2.4307	0	0	0	0	0	0	0	0
AC092812.1	0	0	0	0	0	0	0	0	0	0
RP11-147C23.1	0.054651	0	0	0.115202	0	0	0	0	0	0
RNU1-130P	0	0	0	0	0	0	0	0	0	0
RP5-898J17.1	0	0	0	0	0	0	0	0	0	0
RP4-736I12.1	0	0	0	0.310985	0	0	0	0	0	0
UBE2WP1	0	0	0	0	0.33876	0	0	0	0	0
EEF1A1P11	0.551665	0.358743	0	0.747572	0.580453	1.33859	1.53142	0.487345	0.231305	2.58972
RN7SL831P	0	0	0	0	0	0	0	0	0	0
NDUFS5P2	0	0	0	0	0	0	0	0	0.252581	0
RP11-122C9.1	49.9704	45.2267	24.248	66.4141	44.7145	66.2701	56.9517	82.4631	56.0202	93.0983
RN7SKP270	0	0	0	0	0	0	0	0	0	0
PTBP2	4.03829	4.32707	4.93722	6.08667	3.89931	3.59891	3.63297	2.92884	3.87764	4.55079
AL592205.1	0	0	0	0	0	0	0	0	0	0
AL592205.2	0	0	0	0	2.90366	0	0	0	0	0
DPYD	11.8716	10.7168	11.9305	11.8613	9.25854	10.9719	8.11144	8.00943	12.1412	8.50449
DPYD-AS1	1.84839	4.1135	15.4471	5.19513	5.83455	5.01452	2.99317	3.08434	3.91809	1.1248
DPYD-IT1	2.72983	0.745577	0	2.01403	3.44673	3.76728	0	1.92924	2.40361	1.49506
SEC63P1	2.26241	1.66362	5.23579	3.57682	3.20449	3.04833	7.60902	2.99795	2.23468	5.24223
RPL26P9	1.26404	1.38095	5.70435	0.532911	0.266001	1.61024	4.91257	0.223333	0.741993	1.38457
RP11-272L13.2	0.305771	2.50539	2.2998	2.57822	2.57382	5.84276	10.3981	1.89084	1.57052	1.67464
DPYD-AS2	2.13537	1.73942	0	2.96138	1.89205	2.62478	4.91384	0.595708	1.56683	6.15524
RP11-272L13.4	0.875028	0.557643	0.658136	1.29117	1.74931	1.9507	1.70036	0.695706	1.60513	3.83387
RP11-272L13.3	0	0.11455	0	0	0	0	0	0	0	0
RP11-490G2.2	0	0	0.454878	0	0	0	0	0	0	0
MIR137HG	0.184519	0.27298	0.520435	0.07293	0.0242685	0.367276	0.112049	0.122254	0	0
NFU1P2	0	0	0	0	0	0	0	0	0	0
RP5-1070A16.1	0.14733	0.0894202	0	0	0	0	0	0	0	0
AL160056.1	0	0	0	0	0	0	0	0	0	0
SNX7	13.8405	11.5028	13.4067	4.03371	7.9985	13.9692	12.989	13.1994	16.0411	17.2276
LPPR5	0.0239742	0.152784	0.360634	0	0.0252252	0.0763509	0.232933	0.169432	0.0351821	0
RP5-896L10.1	0	0.117522	0	0	0	0	0	0	0	0
RP11-234N17.1	0	0	6.40723	0.897862	0	1.35649	0	0.376277	0	0
LPPR4	1.69929	1.81688	3.71538	0.437343	1.22663	0.839032	1.72783	1.74554	1.59482	0.6493
RP4-735N21.1	0	0	0	0	0	0	0	0.242364	0	0
RP11-413P11.1	0	0	0	0	0	0	0	0	0	0
PALMD	6.26734	4.82337	2.19714	2.58909	3.43691	6.03301	4.77343	3.0381	6.72263	2.03622
HMGB3P10	0.382748	1.04537	0	1.00853	0	1.21894	0.929696	0	0.280842	0
FRRS1	3.83004	2.43571	3.60087	1.09825	1.36306	1.70408	3.00985	2.33859	2.62432	4.31865
RNU4-75P	0	0	0	0	0	0	0	0	0	0
AL451051.1	0	1.36519	0	0	0	0	0	0	0	0
RP4-581O6.1	0	0	0	0.759048	0	0	0	0	0.528426	0
AGL	5.1657	3.65124	5.56435	7.56492	3.78283	3.96814	5.17032	4.95326	6.09501	6.25537
RP5-884G6.2	2.00548	1.36936	0	0.528436	0.175845	0.354827	0	2.06694	0.122627	0
SLC35A3	6.92823	7.77661	10.0261	9.09544	6.44083	5.69765	10.8215	6.63178	11.5185	17.2911
RNU6-750P	0	1.86278	0	15.0958	1.07643	0	9.93993	4.51884	2.25198	0
RNU6-1318P	3.18833	2.90268	0	12.3216	2.23647	1.12821	0	2.8166	3.89907	5.82059
RP4-714D9.5	1.20981	1.69147	0.324977	1.73052	0.727394	0.573347	1.88912	1.03058	1.14133	3.66788
HIAT1	11.1586	15.3738	15.9462	20.7385	10.9973	12.438	14.2749	14.425	13.4277	12.2226
RP4-714D9.2	1.14027	3.11434	0	3.60548	2.09961	1.5131	0	0.503662	0	0
SASS6	2.14963	2.03232	1.45098	3.0209	2.02983	1.43356	2.67767	1.46077	2.9726	2.11311
RP4-714D9.4	2.17194	0	0	6.40974	2.74234	0.461135	0	0	1.9124	7.13715
TRMT13	8.44899	6.10058	4.58179	14.6836	6.13096	5.62332	6.17608	5.94305	6.41322	5.80228
LRRC39	2.54403	0.926443	0.546699	2.14509	1.83551	1.15743	0.706223	0.963179	0.960009	0
DBT	3.08942	2.50403	4.07913	3.69511	4.2085	3.68059	3.66976	3.30244	3.30436	4.19023
RP11-305E17.7	3.24687	5.48968	0	4.3999	2.44022	3.93919	0	2.45856	1.36137	0
BRI3P1	0.579185	1.05459	0	2.74703	1.82823	3.38166	0	0.511657	1.9124	0
RP11-305E17.4	1.44034	0	0	7.59048	3.03101	5.60643	0	0.848274	3.52284	0
RP11-305E17.6	4.39934	5.1832	3.89281	1.36377	1.90602	4.12078	3.77153	6.85838	5.12686	1.41731
RTCA	15.7152	11.6165	14.9105	14.7401	8.76069	12.3973	12.0821	13.2461	12.8534	7.30401
MIR553	22.5371	20.518	72.6466	35.6306	20.3256	37.5961	39.1019	18.4874	30.7109	52.8989
RP5-837M10.1	0.134479	0	0	0.141739	0	0	0	0	0	0
RP5-837M10.2	0	0.213402	0	0	0	0	0	0	0	0
CDC14A	3.68772	5.27084	1.1497	11.7812	3.47807	4.52329	2.87753	3.83167	3.71531	2.51152
AC104457.1	6.98719	1.0602	0	9.81917	4.90121	2.47247	0	2.05751	0	0
BCAS2P2	4.22272	5.47088	18.3233	11.8114	7.0064	5.68961	5.523	2.58258	3.93262	5.33698
RP5-837M10.4	0.369818	0.336685	1.39076	3.89781	1.75102	1.57035	0	0.3267	0.814062	0
GPR88	0.344923	0.114189	0.471686	0.099148	0.131972	0.0665746	0	0.138504	0.23008	0
RP11-84O12.2	0	0.636391	1.05151	0	0	0	0	0.247007	0	0
RP11-84O12.4	0	0	0	0	0	0.46763	0	0	0.161611	0
RP11-84O12.3	0	0	0	0	0	0	0	0.301256	0	0
VCAM1	9.66356	12.62	7.34993	31.8717	4.53173	6.70456	10.8133	7.84944	4.6607	4.95554
EXTL2	3.14024	2.95956	6.98582	1.79473	1.69859	3.31011	4.18983	3.37973	2.45019	3.39123
RP4-549L20.3	0	0	0	0	0	0	0	0	0	0
SLC30A7	10.3637	11.9576	16.1206	17.5625	9.39193	8.93465	14.666	9.55948	8.99485	20.6855
HNRNPA1P68	8.49787	17.1018	12.6148	26.2806	16.0003	11.039	9.23429	7.70465	11.24	11.0229
DPH5	4.42287	3.8924	3.32658	6.56512	4.07196	5.24296	4.65537	3.93976	4.78679	6.25762
AC093157.1	1.44567	1.73732	0.869866	2.37699	0.851821	0.736647	1.40461	1.07278	0.806178	1.26682
RP11-421L21.2	2.28394	2.22784	14.7242	4.98641	1.88817	0.346367	4.75517	1.87353	2.39406	1.78695
RP11-421L21.3	1.15755	1.37	1.45105	3.25344	1.21796	1.55651	1.68702	1.4998	1.30235	2.53586
RP5-1033H2.1	0.46091	0	0	0.242895	0	0	0	0	0	0
RP4-575N6.4	0.543256	2.22563	0	5.43953	0.571605	1.73011	2.63914	0.959833	1.99307	0
S1PR1	7.12901	6.94464	5.36196	30.2057	9.4138	11.6925	8.1387	6.04592	11.6649	2.53786
RP4-575N6.5	0.369818	0.168343	0	2.53358	0.194558	0.98147	0	0	1.22109	0
RP4-575N6.2	0.638286	0.871651	0	0	0	0	0	0.8458	0	0
PPIAP7	0	0	0	0	0	0	0	0	0	0
RP11-157N3.1	0.176843	0.0804999	3.32524	0	0	0	0	0	0.129759	0
RP11-411H5.1	0	0	0	0	0	0	0	0	0	0
RNU6-965P	0	0	0	0	0	0	0	0	0	0
RP11-556K13.1	4.07204	4.68854	0.900797	8.20502	6.17477	4.70418	2.90911	7.61776	5.36058	5.90338
OLFM3	0.0480747	0.0437676	0	0	0.126458	0	0.116773	0.0424696	0.141099	0
RNU6-352P	0	0	0	0	0	0	9.93993	0	0	0
RP11-82O2.2	0	0	0	0	0	0	0	0	0	0
DNAJA1P5	0	0	0	0	0	0	0	0	0	0
RP11-202K23.1	0	0	0	0	0	0	0	0	0	0
RP5-936J12.1	0	0.107045	0	0	0	0	0	0	0	0
COL11A1	33.6146	22.5845	56.7813	0.642137	16.249	20.2886	22.9701	17.4686	1.00097	20.383
SOD2P1	1.75301	0.177329	0	0	0	0	0	0.516209	0	0
RP11-347K2.1	0	0	0	0	0	0	0	0	0	0
RP11-347K2.2	0	0	0	0	0	0	0	0	0	0
RP11-153F1.2	0	0	0	0	0	0	0	0	0	0
RP11-153F1.1	0	0.31241	0	0.904195	1.26371	2.18569	0	0	0.377684	0
RN7SKP285	2.0654	0.940178	0	0.725631	0.724392	2.92342	0	0.304098	2.27323	0
RNPC3	8.92689	7.416	4.67596	15.0373	11.8919	9.64576	6.73735	6.28071	8.11746	3.49218
AMY2B	12.1142	7.22397	3.40718	5.99132	134.259	273.273	25.4854	705.4	3.54908	3.36135
ACTG1P4	0	0	0	0	0	0	0	0	0	0
AMY2A	135.289	63.9412	4.49361	1.74917	1397.16	2781.26	241.868	8141.31	3.65316	14.5426
AMY1A	0.481265	0.398317	0	0.0922264	8.24018	38.5496	3.8258	66.0921	0.0321026	0
RP5-1108M17.5	16.5858	4.52995	0	0	305.979	585.138	59.0874	1307.45	0	0
AMY1B	4.40866	3.15971	0.352754	0.395459	98.5481	254.319	20.5059	490.062	0.10324	1.28432
AMYP1	0.42802	0.584509	0	0	12.3848	22.6051	21.8329	49.8168	0.15703	0
AMY1C	0.201224	0.0610655	0	0.0706956	0.5646	2.06493	0.651699	2.90347	0.0492162	0
RP11-97C18.1	0	0	0	0	0	0	0	0	0	0
RP11-364B6.2	0	0	0	0	0	0	0	0	0	0
RP11-364B6.1	0.08936	0	0	0	0	0	0	0.0789414	0	0
FTLP17	0.417013	0	0	0	0	0	0	0	0	0
RP11-414B7.1	0.264411	0	0	0	0	0	0	0	0	0
RP11-251P6.1	0	0	0	0.0433742	0	0	0	0	0	0.450767
SEPT2P1	1.82443	1.10732	4.57405	1.28195	0	2.58236	0	4.83516	0.892453	3.33067
RP11-90H3.2	0	0.672235	0	0	0	0	0	0	0	1.011
RP11-90H3.1	1.96903	1.51253	2.77682	2.14018	1.16538	3.13541	2.69032	2.22868	1.21903	5.72898
RP11-24P14.1	0.105256	0.191652	0	0	0.110748	0	0	0	0.154463	0
RP5-947P14.1	0	0	0	0	0	0	0	0	0	0
RP5-947P14.2	0	0	0	0	0	0	0	0	0	0
RP11-478L17.1	0	0	0	0	0	0	0	0	0	0
RP11-110F24.1	0	0	0	0	0	0	0	0	0	0
RP11-233E12.4	0	0	0	0	0.171142	0	0	0	0	0
RP11-233E12.2	0.0702155	0	0	0	0	0	0	0	0	0
RP11-233E12.1	0	0	0	0	0	0	0	0	0	0
[truncated: 53,392 more rows]
